# Supplementary material for: Comparative Transcriptome Analysis Revealed the Key Genes Regulating Ascorbic Acid Synthesis in Actinidia
Source: Int J Mol Sci. 2021 Nov 29;22(23):12894. doi: 10.3390/ijms222312894 (PMC8657573; doi:10.3390/ijms222312894)
Supplement: Supplementary file 1 [file ijms-22-12894-s001.zip]

Archive with 3 entries (2 files):
- ijms-1447782-supplementary/
- ijms-1447782-supplementary/Supplemental Figure.pdf
- ijms-1447782-supplementary/Supplemental Table.xlsx
