# Supplementary material for: Comparative Transcriptome Analysis Revealed the Key Genes Regulating Ascorbic Acid Synthesis in Actinidia
Source: Int J Mol Sci. 2021 Nov 29;22(23):12894. doi: 10.3390/ijms222312894 (PMC8657573; doi:10.3390/ijms222312894)
Supplement: Supplementary file 1 [file ijms-22-12894-s001.zip › ijms-1447782-supplementary/Supplemental Table.xlsx]

## Sheet: Table S1
Table S1 Summary statistics of clean reads in the fruit transcriptomes of kiwifruit.
samples	raw reads (M)	clean reads (M)	mapped reads (M)	mapped ratio (%)
ALDAF20-1	58.07	57.13	35.62	61.34
ALDAF20-2	65.6	64.37	40.81	62.21
ALDAF40-1	61.51	60.63	34.14	55.5
ALDAF40-2	61.13	60.25	33.99	55.6
ALDAF60-1	70.89	69.67	42.39	59.79
ALDAF60-2	58.09	57.12	34.88	60.05
ALDAF120-1	47.55	46.72	28.92	60.82
ALDAF120-2	45.56	44.74	28.04	61.56
ARDAF20-1	59.28	58.25	43.53	73.43
ARDAF20-2	51.5	50.6	37.69	73.18
ARDAF40-1	51.8	50.91	37.99	73.33
ARDAF40-2	46.18	45.27	34.36	74.4
ARDAF60-1	59.01	56.26	43.64	73.96
ARDAF60-2	67.44	65.44	48.98	72.62
ARDAF120-1	53.94	52.82	39.01	72.32
ARDAF120-2	57.18	56.1	41.02	71.73
OE981-1	46.11	45.11	31.04	67.31
OE981-2	41.98	41.07	28.43	67.72
OE9810-1	59.82	58.18	40.71	68.07
OE9810-2	42.82	41.88	2.87	66.96
MHWT-1	45.59	44.51	30.78	67.52
MHWT-2	42.56	41.56	28.76	67.57

## Sheet: Table S2
Table S2 Sequences of primer used in this study.
Primers	Sequence (5’-3’)	Objective
PMI-Actinidia26306-qpcrF	AGCGGTTGGCACTGAATGTGCT	qRT-PCR
PMI-Actinidia26306-qpcrR	CGGTGAACATTGACTGTAGAACTT	qRT-PCR
PMI-Actinidia36324-qpcrF	AGTGGTTGGCAGTGCCTACGCA	qRT-PCR
PMI-Actinidia36324-qpcrR	GGGTGAATATTGACTGCATAAATG	qRT-PCR
PMM-Actinidia09998-qpcrF	TGGTTGTTGTGTTAGCGG	qRT-PCR
PMM-Actinidia09998-qpcrR	GCCACTACCTTGGATAACAGAG	qRT-PCR
GMP-Actinidia06047-qpcrF	ATCATGAAGCCTATTCGTCA	qRT-PCR
GMP-Actinidia06047-qpcrR	TGTTGCTCATGAACCCAGC	qRT-PCR
GMP-Actinidia02374-qpcrF	CATGGAGGCGAGGCTTCG	qRT-PCR
GMP-Actinidia02374-qpcrR	TTAGGTTTTTCTACAAAC	qRT-PCR
GMP-Actinidia06048-qpcrF	GTAAAAGGATACCCAATTTGGTG	qRT-PCR
GMP-Actinidia06048-qpcrR	ATCTTCTTTCAAGTACCTCACTGGG	qRT-PCR
GMP-Actinidia36057-qpcrF	GTAAAAGGATACCCAATTTGGCA	qRT-PCR
GMP-Actinidia36057-qpcrR	ATCTTCTTTCAAATACCTCACTGGT	qRT-PCR
GMP-Actinidia19079-qpcrF	AAGGATCCCAAACCTAGCACAA	qRT-PCR
GMP-Actinidia19079-qpcrR	CAAGTATCTGACAGGAACTTTG	qRT-PCR
GMP-Actinidia34962-qpcrF	AAGGATCCCAAACCTTACACAG	qRT-PCR
GMP-Actinidia34962-qpcrR	CAAGTATCTGACAGGAACTTTA	qRT-PCR
GME-Actinidia04499-qpcrF	GCTTCTAGCGCTTGTATTTAT	qRT-PCR
GME-Actinidia04499-qpcrR	CTTGGTGTAGTGCTTGCATAAT	qRT-PCR
GME-Actinidia40102-qpcrF	TGCTTCTAGCGCTTGTATTTAC	qRT-PCR
GME-Actinidia40102-qpcrR	CTTGGTGTAGTGCTTGCATAAC	qRT-PCR
GGP-Actinidia32270-qpcrF	TGAAGCCATCTCTTGTGCTGAT	qRT-PCR
GGP-Actinidia32270-qpcrR	TGCTTCTTCACGAGATTGAGGA	qRT-PCR
GGP-Actinidia36370-qpcrF	CCGACGGTTGTTTCCAATTACC	qRT-PCR
GGP-Actinidia36370-qpcrR	CTGAGGCAATTACGTCCACAAC	qRT-PCR
GGP-Actinidia05074-qpcrF	TGTGCTGATGATAGAAGTGGCA	qRT-PCR
GGP-Actinidia05074-qpcrR	GGGCATCATTCGCTACTTCATG	qRT-PCR
GPP-Actinidia11890-qpcrF	TCTACAACCCAATTATGGATGAA	qRT-PCR
GPP-Actinidia11890-qpcrR	AGTTAGCTTGTCACGTTTCTTTTCC	qRT-PCR
GLDH-Actinidia39175-qpcrF	CGGCATCGTTACCTACTACTCCTTC	qRT-PCR
GLDH-Actinidia39175-qpcrR	ATCTTCGGGCAATGGGGCGTAGCGG	qRT-PCR
GDH-Actinidia02420-qpcrF	ACGAGTACATTGTGTCGACCAA	qRT-PCR
GDH-Actinidia02420-qpcrR	ATATCAACATAGTCGAGCTG	qRT-PCR
AcGGP3-qpcrF	TGAAGCCATCTCTTGTGCTGAT	qRT-PCR
AcGGP3-qpcrR	TGCTTCTTCACGAGATTGAGGA	qRT-PCR
Actin-F	TGAGAGATTCCGTTGCCCAGAAGT	qRT-PCR
Actin-R	TTCCTTACTCATGCGGTCTGCGAT	qRT-PCR
PP2A-F	GCAGCACATAATTCCACAGG	qRT-PCR
PP2A-R	TTTCTGAGCCCATAACAGGAG	qRT-PCR
POE-AcGGP3-F	GGGACTCTAGAGGATCCATGTTGAAGATCAAGAGGGTTC	Overexpression
POE-AcGGP3-R	GTGGTACCCGGGGATCCTCAGTGCTGAACTAGGCATTC	Overexpression
BD-AcESE-CF	CATGGAGGCCGAATTCTACAACCCCAATGCGCCGCCTT	Yeast two hybrid
BD-AcESE-CR	GCAGGTCGACGGATCCTCACATATCCTGAGAAGGCAC	Yeast two hybrid
AD-AcGGP3-F	GGAGGCCAGTGAATTCATGTTGAAGATCAAGAGGGT	Yeast two hybrid
AD-AcGGP3-R	CGAGCTCGATGGATCCTCAGTGCTGAACTAGGCATT	Yeast two hybrid
AD-AcMYBR-F	GGAGGCCAGTGAATTCATGGTAAGAGTCCCTTGTTGTGA	Yeast two hybrid
AD-AcMYBR-R	CGAGCTCGATGGATCCCATGAATTCACTAACACCCAACATG	Yeast two hybrid
YCE- AcESE-F	CGCCACTAGTGGATCCATGGCCAGACCACAACAG	BiFC assay
YCE- AcESE-R	TCCCGGGAGCGGTACCCATATCCTGAGAAGGCACA	BiFC assay
YNE- AcGGP3-F	CGCCACTAGTGGATCCATGTTGAAGATCAAGAGGGT	BiFC assay
YNE- AcGGP3-R	TCCCGGGAGCGGTACCGTGCTGAACTAGGCATTCTTG	BiFC assay
YNE- AcMYBR-F	CGCCACTAGTGGATCCATGGTAAGAGTCCCTTGTTGTGA	BiLC assay
YNE- AcMYBR-R	TCCCGGGAGCGGTACCCATGAATTCACTAACACCC	BiLC assay

## Sheet: Table S3
Table S3 Summary of the correlation analysis between L-galactose pathway gene and transcription factor
Actinidia04499	Actinidia00533	0.0202941	TF
Actinidia04499	Actinidia09384	0.0355362	TF
Actinidia04499	Actinidia01275	0.166597
Actinidia04499	Actinidia02805	0.0455845
Actinidia04499	Actinidia04264	0.0337499
Actinidia04499	Actinidia08051	0.02803
Actinidia04499	Actinidia08269	0.142888
Actinidia04499	Actinidia09492	0.0284556
Actinidia04499	Actinidia09628	0.0362822
Actinidia04499	Actinidia11589	0.0700016
Actinidia04499	Actinidia11642	0.0380679
Actinidia04499	Actinidia13192	0.0334167
Actinidia04499	Actinidia13848	0.0214714
Actinidia04499	Actinidia14258	0.029456
Actinidia04499	Actinidia15578	0.0246598
Actinidia04499	Actinidia15627	0.0422226
Actinidia04499	Actinidia17573	0.0332496
Actinidia04499	Actinidia19090	0.0772546
Actinidia04499	Actinidia19582	0.0322115
Actinidia04499	Actinidia19982	0.117298
Actinidia04499	Actinidia21379	0.0386756
Actinidia04499	Actinidia25564	0.0646194
Actinidia04499	Actinidia26106	0.104469
Actinidia04499	Actinidia26471	0.07051
Actinidia04499	Actinidia27163	0.0201506
Actinidia04499	Actinidia27385	0.0207546
Actinidia04499	Actinidia28709	0.0298929
Actinidia04499	Actinidia28738	0.0300952
Actinidia04499	Actinidia34378	0.141742
Actinidia04499	Actinidia35649	0.149775
Actinidia04499	Actinidia35893	0.0269929
Actinidia04499	Actinidia36009	0.0340531
Actinidia04499	Actinidia36333	0.0511267
Actinidia04499	Actinidia39793	0.0296476
Actinidia06047	Actinidia01193	0.165415	TF
Actinidia06047	Actinidia01211	0.139698	TF
Actinidia06047	Actinidia02096	0.0290048	TF
Actinidia06047	Actinidia02239	0.237722	TF
Actinidia06047	Actinidia02421	0.0569211	TF
Actinidia06047	Actinidia02772	0.126567	TF
Actinidia06047	Actinidia04329	0.296168	TF
Actinidia06047	Actinidia06467	0.241336	TF
Actinidia06047	Actinidia06766	0.0932703	TF
Actinidia06047	Actinidia07090	0.126825	TF
Actinidia06047	Actinidia07244	0.0283956	TF
Actinidia06047	Actinidia07311	0.306717	TF
Actinidia06047	Actinidia07444	0.0233548	TF
Actinidia06047	Actinidia08003	0.368607	TF
Actinidia06047	Actinidia09144	0.19395	TF
Actinidia06047	Actinidia09390	0.168469	TF
Actinidia06047	Actinidia09708	0.234723	TF
Actinidia06047	Actinidia10399	0.198743	TF
Actinidia06047	Actinidia11468	0.0245689	TF
Actinidia06047	Actinidia12263	0.0958232	TF
Actinidia06047	Actinidia13616	0.094415	TF
Actinidia06047	Actinidia13658	0.0260154	TF
Actinidia06047	Actinidia14402	0.243954	TF
Actinidia06047	Actinidia14673	0.238019	TF
Actinidia06047	Actinidia14693	0.0659844	TF
Actinidia06047	Actinidia14974	0.162473	TF
Actinidia06047	Actinidia15600	0.0208516	TF
Actinidia06047	Actinidia17181	0.0710707	TF
Actinidia06047	Actinidia18821	0.19684	TF
Actinidia06047	Actinidia19124	0.264023	TF
Actinidia06047	Actinidia19189	0.0563836	TF
Actinidia06047	Actinidia20314	0.277063	TF
Actinidia06047	Actinidia22514	0.0511091	TF
Actinidia06047	Actinidia24524	0.150412	TF
Actinidia06047	Actinidia24588	0.175218	TF
Actinidia06047	Actinidia24923	0.156129	TF
Actinidia06047	Actinidia25112	0.200459	TF
Actinidia06047	Actinidia25951	0.0298761	TF
Actinidia06047	Actinidia26132	0.11617	TF
Actinidia06047	Actinidia26137	0.117495	TF
Actinidia06047	Actinidia26160	0.192113	TF
Actinidia06047	Actinidia26161	0.195057	TF
Actinidia06047	Actinidia26649	0.0200657	TF
Actinidia06047	Actinidia26903	0.0256534	TF
Actinidia06047	Actinidia27986	0.112555	TF
Actinidia06047	Actinidia28011	0.0284042	TF
Actinidia06047	Actinidia28783	0.192183	TF
Actinidia06047	Actinidia28803	0.171553	TF
Actinidia06047	Actinidia28816	0.240883	TF
Actinidia06047	Actinidia31414	0.0409428	TF
Actinidia06047	Actinidia32096	0.179331	TF
Actinidia06047	Actinidia32624	0.0479719	TF
Actinidia06047	Actinidia33203	0.0785928	TF
Actinidia06047	Actinidia34493	0.17778	TF
Actinidia06047	Actinidia35056	0.222478	TF
Actinidia06047	Actinidia35366	0.0347334	TF
Actinidia06047	Actinidia35689	0.201725	TF
Actinidia06047	Actinidia35732	0.16045	TF
Actinidia06047	Actinidia36401	0.0768518	TF
Actinidia06047	Actinidia36651	0.154664	TF
Actinidia06047	Actinidia37271	0.256239	TF
Actinidia06047	Actinidia38522	0.238346	TF
Actinidia06047	Actinidia38770	0.126669	TF
Actinidia06047	Actinidia39255	0.0568634	TF
Actinidia06047	Actinidia40368	0.0220188	TF
Actinidia06047	Actinidia00029	0.0266833
Actinidia06047	Actinidia00199	0.116729
Actinidia06047	Actinidia00231	0.0294624
Actinidia06047	Actinidia00284	0.252065
Actinidia06047	Actinidia00291	0.255216
Actinidia06047	Actinidia00460	0.176144
Actinidia06047	Actinidia00484	0.0759783
Actinidia06047	Actinidia00530	0.257843
Actinidia06047	Actinidia00539	0.0217022
Actinidia06047	Actinidia00582	0.143968
Actinidia06047	Actinidia00636	0.0376062
Actinidia06047	Actinidia00669	0.119873
Actinidia06047	Actinidia00714	0.0690855
Actinidia06047	Actinidia00837	0.0978616
Actinidia06047	Actinidia01121	0.106401
Actinidia06047	Actinidia01173	0.060797
Actinidia06047	Actinidia01230	0.0303936
Actinidia06047	Actinidia01295	0.181131
Actinidia06047	Actinidia01391	0.0288287
Actinidia06047	Actinidia01392	0.140995
Actinidia06047	Actinidia01412	0.196532
Actinidia06047	Actinidia01413	0.225374
Actinidia06047	Actinidia01414	0.0641158
Actinidia06047	Actinidia01431	0.0565246
Actinidia06047	Actinidia01507	0.0510654
Actinidia06047	Actinidia01561	0.0301379
Actinidia06047	Actinidia01650	0.111356
Actinidia06047	Actinidia01681	0.117991
Actinidia06047	Actinidia01704	0.0756017
Actinidia06047	Actinidia01841	0.0936219
Actinidia06047	Actinidia01852	0.33117
Actinidia06047	Actinidia01856	0.195503
Actinidia06047	Actinidia01880	0.100648
Actinidia06047	Actinidia01904	0.0205516
Actinidia06047	Actinidia01931	0.237857
Actinidia06047	Actinidia01964	0.0573187
Actinidia06047	Actinidia02014	0.0461408
Actinidia06047	Actinidia02111	0.124958
Actinidia06047	Actinidia02155	0.0310675
Actinidia06047	Actinidia02237	0.155644
Actinidia06047	Actinidia02287	0.142486
Actinidia06047	Actinidia02406	0.27641
Actinidia06047	Actinidia02466	0.306036
Actinidia06047	Actinidia02489	0.174573
Actinidia06047	Actinidia02543	0.216824
Actinidia06047	Actinidia02575	0.0228649
Actinidia06047	Actinidia02623	0.0690539
Actinidia06047	Actinidia02725	0.115862
Actinidia06047	Actinidia02774	0.0543133
Actinidia06047	Actinidia02827	0.13257
Actinidia06047	Actinidia02828	0.156198
Actinidia06047	Actinidia02895	0.299683
Actinidia06047	Actinidia02900	0.215203
Actinidia06047	Actinidia02975	0.0401395
Actinidia06047	Actinidia03064	0.0474251
Actinidia06047	Actinidia03098	0.247519
Actinidia06047	Actinidia03317	0.0454338
Actinidia06047	Actinidia03326	0.154926
Actinidia06047	Actinidia03459	0.0227914
Actinidia06047	Actinidia03478	0.0265165
Actinidia06047	Actinidia03486	0.0644843
Actinidia06047	Actinidia03493	0.0231666
Actinidia06047	Actinidia03603	0.192057
Actinidia06047	Actinidia03624	0.0500815
Actinidia06047	Actinidia03637	0.0676905
Actinidia06047	Actinidia03658	0.135655
Actinidia06047	Actinidia03740	0.269803
Actinidia06047	Actinidia03749	0.0484544
Actinidia06047	Actinidia03806	0.141841
Actinidia06047	Actinidia03851	0.0628626
Actinidia06047	Actinidia03860	0.172303
Actinidia06047	Actinidia03870	0.234635
Actinidia06047	Actinidia03896	0.0895334
Actinidia06047	Actinidia03919	0.0415853
Actinidia06047	Actinidia03920	0.0355274
Actinidia06047	Actinidia03939	0.117763
Actinidia06047	Actinidia03961	0.152928
Actinidia06047	Actinidia04005	0.051665
Actinidia06047	Actinidia04085	0.0237534
Actinidia06047	Actinidia04095	0.0848046
Actinidia06047	Actinidia04113	0.218926
Actinidia06047	Actinidia04117	0.021261
Actinidia06047	Actinidia04252	0.161513
Actinidia06047	Actinidia04322	0.0817035
Actinidia06047	Actinidia04333	0.0498049
Actinidia06047	Actinidia04485	0.194313
Actinidia06047	Actinidia04594	0.180998
Actinidia06047	Actinidia04618	0.315754
Actinidia06047	Actinidia04637	0.234194
Actinidia06047	Actinidia04692	0.198928
Actinidia06047	Actinidia04770	0.035042
Actinidia06047	Actinidia04808	0.17607
Actinidia06047	Actinidia04831	0.108518
Actinidia06047	Actinidia04840	0.373928
Actinidia06047	Actinidia04853	0.148506
Actinidia06047	Actinidia04951	0.289524
Actinidia06047	Actinidia04972	0.138059
Actinidia06047	Actinidia05058	0.203818
Actinidia06047	Actinidia05059	0.222663
Actinidia06047	Actinidia05066	0.140209
Actinidia06047	Actinidia05191	0.199868
Actinidia06047	Actinidia05201	0.0950092
Actinidia06047	Actinidia05358	0.379602
Actinidia06047	Actinidia05453	0.0812041
Actinidia06047	Actinidia05478	0.0815816
Actinidia06047	Actinidia05481	0.175896
Actinidia06047	Actinidia05531	0.0404366
Actinidia06047	Actinidia05552	0.154578
Actinidia06047	Actinidia05656	0.0973095
Actinidia06047	Actinidia05657	0.0627026
Actinidia06047	Actinidia05752	0.109026
Actinidia06047	Actinidia05761	0.255369
Actinidia06047	Actinidia05773	0.020153
Actinidia06047	Actinidia05826	0.170445
Actinidia06047	Actinidia05911	0.323418
Actinidia06047	Actinidia05933	0.107978
Actinidia06047	Actinidia05963	0.0773114
Actinidia06047	Actinidia05965	0.144886
Actinidia06047	Actinidia05966	0.0719633
Actinidia06047	Actinidia06051	0.192513
Actinidia06047	Actinidia06114	0.0730591
Actinidia06047	Actinidia06128	0.0821751
Actinidia06047	Actinidia06151	0.15506
Actinidia06047	Actinidia06191	0.0980399
Actinidia06047	Actinidia06202	0.144692
Actinidia06047	Actinidia06216	0.1795
Actinidia06047	Actinidia06217	0.0973354
Actinidia06047	Actinidia06218	0.0211743
Actinidia06047	Actinidia06257	0.146501
Actinidia06047	Actinidia06276	0.0506011
Actinidia06047	Actinidia06313	0.0639833
Actinidia06047	Actinidia06332	0.100878
Actinidia06047	Actinidia06472	0.110706
Actinidia06047	Actinidia06491	0.0401899
Actinidia06047	Actinidia06504	0.0688125
Actinidia06047	Actinidia06519	0.244971
Actinidia06047	Actinidia06521	0.0653963
Actinidia06047	Actinidia06552	0.242547
Actinidia06047	Actinidia06564	0.156963
Actinidia06047	Actinidia06640	0.157277
Actinidia06047	Actinidia06651	0.168046
Actinidia06047	Actinidia06652	0.186308
Actinidia06047	Actinidia06680	0.0849255
Actinidia06047	Actinidia06681	0.160804
Actinidia06047	Actinidia06760	0.236409
Actinidia06047	Actinidia06774	0.0356165
Actinidia06047	Actinidia06882	0.204348
Actinidia06047	Actinidia06889	0.184169
Actinidia06047	Actinidia06906	0.0573787
Actinidia06047	Actinidia06919	0.203467
Actinidia06047	Actinidia07036	0.226621
Actinidia06047	Actinidia07119	0.0531412
Actinidia06047	Actinidia07127	0.204149
Actinidia06047	Actinidia07144	0.0742271
Actinidia06047	Actinidia07165	0.22592
Actinidia06047	Actinidia07166	0.246885
Actinidia06047	Actinidia07181	0.359783
Actinidia06047	Actinidia07203	0.260516
Actinidia06047	Actinidia07227	0.200489
Actinidia06047	Actinidia07250	0.137042
Actinidia06047	Actinidia07275	0.0327537
Actinidia06047	Actinidia07318	0.0400963
Actinidia06047	Actinidia07423	0.216365
Actinidia06047	Actinidia07448	0.274234
Actinidia06047	Actinidia07468	0.0270545
Actinidia06047	Actinidia07649	0.35403
Actinidia06047	Actinidia07671	0.246929
Actinidia06047	Actinidia07704	0.0675798
Actinidia06047	Actinidia07792	0.118972
Actinidia06047	Actinidia07865	0.185841
Actinidia06047	Actinidia07904	0.0868797
Actinidia06047	Actinidia07923	0.173953
Actinidia06047	Actinidia07926	0.0569202
Actinidia06047	Actinidia07939	0.0613842
Actinidia06047	Actinidia07951	0.193297
Actinidia06047	Actinidia07966	0.124847
Actinidia06047	Actinidia07988	0.125895
Actinidia06047	Actinidia08149	0.17818
Actinidia06047	Actinidia08156	0.219305
Actinidia06047	Actinidia08202	0.0692161
Actinidia06047	Actinidia08282	0.0558293
Actinidia06047	Actinidia08288	0.235258
Actinidia06047	Actinidia08481	0.145028
Actinidia06047	Actinidia08494	0.287025
Actinidia06047	Actinidia08558	0.211565
Actinidia06047	Actinidia08649	0.174119
Actinidia06047	Actinidia08701	0.0646821
Actinidia06047	Actinidia08706	0.13222
Actinidia06047	Actinidia08711	0.160395
Actinidia06047	Actinidia08769	0.239374
Actinidia06047	Actinidia08789	0.0271445
Actinidia06047	Actinidia08846	0.187812
Actinidia06047	Actinidia08847	0.361563
Actinidia06047	Actinidia08896	0.203946
Actinidia06047	Actinidia08912	0.225842
Actinidia06047	Actinidia09121	0.257602
Actinidia06047	Actinidia09253	0.0815741
Actinidia06047	Actinidia09300	0.200598
Actinidia06047	Actinidia09411	0.396585
Actinidia06047	Actinidia09456	0.0772687
Actinidia06047	Actinidia09523	0.300865
Actinidia06047	Actinidia09590	0.0891215
Actinidia06047	Actinidia09604	0.0294704
Actinidia06047	Actinidia09606	0.0549084
Actinidia06047	Actinidia09735	0.0200407
Actinidia06047	Actinidia09767	0.0411559
Actinidia06047	Actinidia09790	0.301024
Actinidia06047	Actinidia09866	0.08
Actinidia06047	Actinidia09882	0.022274
Actinidia06047	Actinidia09929	0.186032
Actinidia06047	Actinidia09960	0.225093
Actinidia06047	Actinidia09964	0.025303
Actinidia06047	Actinidia10033	0.157372
Actinidia06047	Actinidia10048	0.19146
Actinidia06047	Actinidia10052	0.0504812
Actinidia06047	Actinidia10110	0.0233928
Actinidia06047	Actinidia10155	0.0447314
Actinidia06047	Actinidia10178	0.0324111
Actinidia06047	Actinidia10179	0.308874
Actinidia06047	Actinidia10219	0.203366
Actinidia06047	Actinidia10254	0.219372
Actinidia06047	Actinidia10277	0.250107
Actinidia06047	Actinidia10279	0.199705
Actinidia06047	Actinidia10281	0.0267206
Actinidia06047	Actinidia10282	0.344421
Actinidia06047	Actinidia10315	0.214492
Actinidia06047	Actinidia10341	0.253956
Actinidia06047	Actinidia10342	0.106688
Actinidia06047	Actinidia10348	0.161436
Actinidia06047	Actinidia10393	0.060499
Actinidia06047	Actinidia10548	0.271181
Actinidia06047	Actinidia10566	0.177438
Actinidia06047	Actinidia10567	0.302876
Actinidia06047	Actinidia10600	0.0562654
Actinidia06047	Actinidia10614	0.127012
Actinidia06047	Actinidia10616	0.0342158
Actinidia06047	Actinidia10639	0.0427083
Actinidia06047	Actinidia10640	0.169476
Actinidia06047	Actinidia10711	0.0453024
Actinidia06047	Actinidia10839	0.0449637
Actinidia06047	Actinidia10841	0.0424712
Actinidia06047	Actinidia10888	0.0350927
Actinidia06047	Actinidia10990	0.177091
Actinidia06047	Actinidia11041	0.0758388
Actinidia06047	Actinidia11075	0.0951053
Actinidia06047	Actinidia11157	0.0903663
Actinidia06047	Actinidia11239	0.155837
Actinidia06047	Actinidia11264	0.288394
Actinidia06047	Actinidia11362	0.169902
Actinidia06047	Actinidia11385	0.144371
Actinidia06047	Actinidia11386	0.115402
Actinidia06047	Actinidia11490	0.0837919
Actinidia06047	Actinidia11546	0.196845
Actinidia06047	Actinidia11551	0.228197
Actinidia06047	Actinidia11552	0.0593025
Actinidia06047	Actinidia11566	0.0817564
Actinidia06047	Actinidia11598	0.143733
Actinidia06047	Actinidia11654	0.0284935
Actinidia06047	Actinidia11699	0.10319
Actinidia06047	Actinidia11708	0.150662
Actinidia06047	Actinidia11745	0.171775
Actinidia06047	Actinidia11771	0.1106
Actinidia06047	Actinidia11822	0.0632357
Actinidia06047	Actinidia11875	0.208362
Actinidia06047	Actinidia11961	0.105182
Actinidia06047	Actinidia11964	0.0637841
Actinidia06047	Actinidia11975	0.131144
Actinidia06047	Actinidia12029	0.289987
Actinidia06047	Actinidia12051	0.0888209
Actinidia06047	Actinidia12145	0.0744801
Actinidia06047	Actinidia12414	0.0344875
Actinidia06047	Actinidia12432	0.143095
Actinidia06047	Actinidia12484	0.0280263
Actinidia06047	Actinidia12493	0.153924
Actinidia06047	Actinidia12506	0.0747428
Actinidia06047	Actinidia12517	0.0575182
Actinidia06047	Actinidia12519	0.258802
Actinidia06047	Actinidia12524	0.247304
Actinidia06047	Actinidia12538	0.134643
Actinidia06047	Actinidia12550	0.109647
Actinidia06047	Actinidia12632	0.05471
Actinidia06047	Actinidia12671	0.0542155
Actinidia06047	Actinidia12696	0.114499
Actinidia06047	Actinidia12770	0.281667
Actinidia06047	Actinidia12958	0.249114
Actinidia06047	Actinidia13008	0.0325121
Actinidia06047	Actinidia13016	0.254582
Actinidia06047	Actinidia13048	0.230253
Actinidia06047	Actinidia13078	0.069139
Actinidia06047	Actinidia13118	0.0445493
Actinidia06047	Actinidia13188	0.176088
Actinidia06047	Actinidia13230	0.334293
Actinidia06047	Actinidia13231	0.351536
Actinidia06047	Actinidia13232	0.246307
Actinidia06047	Actinidia13237	0.186758
Actinidia06047	Actinidia13240	0.0488436
Actinidia06047	Actinidia13317	0.0275387
Actinidia06047	Actinidia13391	0.0269825
Actinidia06047	Actinidia13437	0.10799
Actinidia06047	Actinidia13562	0.178437
Actinidia06047	Actinidia13707	0.0873205
Actinidia06047	Actinidia13733	0.0286185
Actinidia06047	Actinidia13804	0.18375
Actinidia06047	Actinidia13805	0.0716269
Actinidia06047	Actinidia13807	0.0347714
Actinidia06047	Actinidia13811	0.171196
Actinidia06047	Actinidia13879	0.093477
Actinidia06047	Actinidia13894	0.154127
Actinidia06047	Actinidia13942	0.0631334
Actinidia06047	Actinidia14098	0.171065
Actinidia06047	Actinidia14173	0.105747
Actinidia06047	Actinidia14216	0.223297
Actinidia06047	Actinidia14353	0.0528859
Actinidia06047	Actinidia14375	0.072093
Actinidia06047	Actinidia14388	0.109077
Actinidia06047	Actinidia14397	0.169962
Actinidia06047	Actinidia14442	0.0280583
Actinidia06047	Actinidia14471	0.290696
Actinidia06047	Actinidia14496	0.181659
Actinidia06047	Actinidia14517	0.0237466
Actinidia06047	Actinidia14529	0.0856266
Actinidia06047	Actinidia14604	0.0462931
Actinidia06047	Actinidia14659	0.0313321
Actinidia06047	Actinidia14722	0.160503
Actinidia06047	Actinidia14766	0.0221903
Actinidia06047	Actinidia14810	0.219086
Actinidia06047	Actinidia14864	0.0288525
Actinidia06047	Actinidia14908	0.107273
Actinidia06047	Actinidia14926	0.195595
Actinidia06047	Actinidia14967	0.229838
Actinidia06047	Actinidia14981	0.0333593
Actinidia06047	Actinidia15124	0.0483234
Actinidia06047	Actinidia15143	0.191381
Actinidia06047	Actinidia15229	0.129606
Actinidia06047	Actinidia15284	0.048514
Actinidia06047	Actinidia15297	0.277506
Actinidia06047	Actinidia15334	0.0673659
Actinidia06047	Actinidia15343	0.0733797
Actinidia06047	Actinidia15354	0.0349148
Actinidia06047	Actinidia15427	0.0296906
Actinidia06047	Actinidia15437	0.0263004
Actinidia06047	Actinidia15482	0.042186
Actinidia06047	Actinidia15607	0.147105
Actinidia06047	Actinidia15625	0.201956
Actinidia06047	Actinidia15642	0.0763288
Actinidia06047	Actinidia15646	0.170044
Actinidia06047	Actinidia15680	0.135155
Actinidia06047	Actinidia15702	0.142333
Actinidia06047	Actinidia15757	0.0414789
Actinidia06047	Actinidia15811	0.0254653
Actinidia06047	Actinidia15812	0.205191
Actinidia06047	Actinidia15894	0.0201
Actinidia06047	Actinidia15901	0.185862
Actinidia06047	Actinidia15933	0.145528
Actinidia06047	Actinidia15956	0.200214
Actinidia06047	Actinidia16008	0.0453942
Actinidia06047	Actinidia16012	0.236486
Actinidia06047	Actinidia16172	0.159071
Actinidia06047	Actinidia16200	0.133029
Actinidia06047	Actinidia16204	0.0211631
Actinidia06047	Actinidia16321	0.0210269
Actinidia06047	Actinidia16367	0.133247
Actinidia06047	Actinidia16402	0.401778
Actinidia06047	Actinidia16411	0.195015
Actinidia06047	Actinidia16412	0.113016
Actinidia06047	Actinidia16418	0.18208
Actinidia06047	Actinidia16434	0.0330237
Actinidia06047	Actinidia16469	0.324498
Actinidia06047	Actinidia16548	0.135716
Actinidia06047	Actinidia16556	0.183561
Actinidia06047	Actinidia16600	0.317429
Actinidia06047	Actinidia16626	0.0535268
Actinidia06047	Actinidia16629	0.140128
Actinidia06047	Actinidia16691	0.224218
Actinidia06047	Actinidia16709	0.0624648
Actinidia06047	Actinidia16751	0.270551
Actinidia06047	Actinidia16811	0.0943778
Actinidia06047	Actinidia16826	0.242914
Actinidia06047	Actinidia16896	0.1756
Actinidia06047	Actinidia16904	0.225025
Actinidia06047	Actinidia16991	0.0450756
Actinidia06047	Actinidia16998	0.0774598
Actinidia06047	Actinidia17031	0.10509
Actinidia06047	Actinidia17032	0.266449
Actinidia06047	Actinidia17035	0.06152
Actinidia06047	Actinidia17095	0.171081
Actinidia06047	Actinidia17145	0.249375
Actinidia06047	Actinidia17162	0.144434
Actinidia06047	Actinidia17189	0.0710386
Actinidia06047	Actinidia17217	0.0282298
Actinidia06047	Actinidia17273	0.0229528
Actinidia06047	Actinidia17298	0.211938
Actinidia06047	Actinidia17310	0.0346298
Actinidia06047	Actinidia17340	0.0647839
Actinidia06047	Actinidia17351	0.0760124
Actinidia06047	Actinidia17404	0.0347908
Actinidia06047	Actinidia17459	0.132353
Actinidia06047	Actinidia17460	0.0993544
Actinidia06047	Actinidia17482	0.0289083
Actinidia06047	Actinidia17523	0.149295
Actinidia06047	Actinidia17598	0.361573
Actinidia06047	Actinidia17606	0.0470141
Actinidia06047	Actinidia17614	0.147041
Actinidia06047	Actinidia17623	0.209788
Actinidia06047	Actinidia17697	0.0227018
Actinidia06047	Actinidia17722	0.0278147
Actinidia06047	Actinidia17757	0.184906
Actinidia06047	Actinidia17767	0.0383486
Actinidia06047	Actinidia17781	0.0714278
Actinidia06047	Actinidia17783	0.0585995
Actinidia06047	Actinidia17879	0.16084
Actinidia06047	Actinidia17994	0.221111
Actinidia06047	Actinidia18055	0.178041
Actinidia06047	Actinidia18061	0.125733
Actinidia06047	Actinidia18066	0.0565536
Actinidia06047	Actinidia18070	0.2307
Actinidia06047	Actinidia18071	0.046254
Actinidia06047	Actinidia18083	0.144504
Actinidia06047	Actinidia18095	0.201477
Actinidia06047	Actinidia18146	0.229246
Actinidia06047	Actinidia18179	0.0895411
Actinidia06047	Actinidia18224	0.0900443
Actinidia06047	Actinidia18256	0.0952888
Actinidia06047	Actinidia18270	0.230467
Actinidia06047	Actinidia18290	0.283485
Actinidia06047	Actinidia18327	0.0807428
Actinidia06047	Actinidia18359	0.087237
Actinidia06047	Actinidia18378	0.142804
Actinidia06047	Actinidia18407	0.163167
Actinidia06047	Actinidia18465	0.0991604
Actinidia06047	Actinidia18496	0.0938713
Actinidia06047	Actinidia18513	0.0435572
Actinidia06047	Actinidia18640	0.277816
Actinidia06047	Actinidia18643	0.270641
Actinidia06047	Actinidia18681	0.0284425
Actinidia06047	Actinidia18683	0.0756239
Actinidia06047	Actinidia18707	0.0251916
Actinidia06047	Actinidia18723	0.0470144
Actinidia06047	Actinidia18726	0.178522
Actinidia06047	Actinidia18731	0.352863
Actinidia06047	Actinidia18817	0.0300146
Actinidia06047	Actinidia18819	0.0876263
Actinidia06047	Actinidia18853	0.25615
Actinidia06047	Actinidia19014	0.0547275
Actinidia06047	Actinidia19093	0.0216171
Actinidia06047	Actinidia19157	0.273497
Actinidia06047	Actinidia19270	0.0223949
Actinidia06047	Actinidia19335	0.250562
Actinidia06047	Actinidia19418	0.0310434
Actinidia06047	Actinidia19432	0.255471
Actinidia06047	Actinidia19496	0.18624
Actinidia06047	Actinidia19635	0.171454
Actinidia06047	Actinidia19694	0.227103
Actinidia06047	Actinidia19718	0.0243916
Actinidia06047	Actinidia19736	0.291503
Actinidia06047	Actinidia19763	0.313691
Actinidia06047	Actinidia19764	0.248919
Actinidia06047	Actinidia19781	0.316704
Actinidia06047	Actinidia19783	0.0824091
Actinidia06047	Actinidia19940	0.0268023
Actinidia06047	Actinidia19962	0.232351
Actinidia06047	Actinidia20012	0.225926
Actinidia06047	Actinidia20061	0.0701132
Actinidia06047	Actinidia20089	0.122616
Actinidia06047	Actinidia20141	0.0447109
Actinidia06047	Actinidia20155	0.0284449
Actinidia06047	Actinidia20322	0.118447
Actinidia06047	Actinidia20346	0.3874
Actinidia06047	Actinidia20529	0.176809
Actinidia06047	Actinidia20545	0.195586
Actinidia06047	Actinidia20576	0.0838525
Actinidia06047	Actinidia20673	0.0265414
Actinidia06047	Actinidia20749	0.314501
Actinidia06047	Actinidia20768	0.257637
Actinidia06047	Actinidia20823	0.0512256
Actinidia06047	Actinidia20877	0.113545
Actinidia06047	Actinidia21017	0.115352
Actinidia06047	Actinidia21060	0.0483894
Actinidia06047	Actinidia21071	0.264989
Actinidia06047	Actinidia21170	0.190855
Actinidia06047	Actinidia21259	0.108377
Actinidia06047	Actinidia21260	0.171839
Actinidia06047	Actinidia21261	0.126729
Actinidia06047	Actinidia21303	0.275677
Actinidia06047	Actinidia21360	0.0513489
Actinidia06047	Actinidia21389	0.370716
Actinidia06047	Actinidia21490	0.0246725
Actinidia06047	Actinidia21491	0.0227747
Actinidia06047	Actinidia21496	0.128961
Actinidia06047	Actinidia21525	0.0573178
Actinidia06047	Actinidia21537	0.150062
Actinidia06047	Actinidia21661	0.21772
Actinidia06047	Actinidia21764	0.230988
Actinidia06047	Actinidia21773	0.0507536
Actinidia06047	Actinidia21783	0.0826362
Actinidia06047	Actinidia21826	0.362878
Actinidia06047	Actinidia21844	0.230191
Actinidia06047	Actinidia21942	0.0846043
Actinidia06047	Actinidia21943	0.0231178
Actinidia06047	Actinidia21953	0.0316536
Actinidia06047	Actinidia21979	0.265277
Actinidia06047	Actinidia22029	0.0207593
Actinidia06047	Actinidia22051	0.173574
Actinidia06047	Actinidia22058	0.0487275
Actinidia06047	Actinidia22094	0.0200008
Actinidia06047	Actinidia22108	0.266046
Actinidia06047	Actinidia22109	0.278322
Actinidia06047	Actinidia22127	0.189164
Actinidia06047	Actinidia22195	0.143326
Actinidia06047	Actinidia22219	0.0503316
Actinidia06047	Actinidia22340	0.0205981
Actinidia06047	Actinidia22341	0.226378
Actinidia06047	Actinidia22346	0.17006
Actinidia06047	Actinidia22446	0.25616
Actinidia06047	Actinidia22524	0.228196
Actinidia06047	Actinidia22551	0.15055
Actinidia06047	Actinidia22569	0.193792
Actinidia06047	Actinidia22580	0.247759
Actinidia06047	Actinidia22592	0.0668391
Actinidia06047	Actinidia22616	0.126958
Actinidia06047	Actinidia22624	0.287319
Actinidia06047	Actinidia22642	0.0602689
Actinidia06047	Actinidia22706	0.170248
Actinidia06047	Actinidia22745	0.211235
Actinidia06047	Actinidia22839	0.0476925
Actinidia06047	Actinidia22846	0.389285
Actinidia06047	Actinidia22876	0.0202346
Actinidia06047	Actinidia22990	0.0703772
Actinidia06047	Actinidia22991	0.190325
Actinidia06047	Actinidia23080	0.052257
Actinidia06047	Actinidia23124	0.0649121
Actinidia06047	Actinidia23149	0.157145
Actinidia06047	Actinidia23154	0.238929
Actinidia06047	Actinidia23155	0.267265
Actinidia06047	Actinidia23156	0.100228
Actinidia06047	Actinidia23239	0.106491
Actinidia06047	Actinidia23271	0.274528
Actinidia06047	Actinidia23325	0.244713
Actinidia06047	Actinidia23425	0.0951276
Actinidia06047	Actinidia23485	0.0569616
Actinidia06047	Actinidia23487	0.0384182
Actinidia06047	Actinidia23490	0.0626415
Actinidia06047	Actinidia23508	0.0973455
Actinidia06047	Actinidia23585	0.134672
Actinidia06047	Actinidia23599	0.22779
Actinidia06047	Actinidia23600	0.221283
Actinidia06047	Actinidia23683	0.192363
Actinidia06047	Actinidia23764	0.023331
Actinidia06047	Actinidia23786	0.192931
Actinidia06047	Actinidia23806	0.0259003
Actinidia06047	Actinidia23807	0.253864
Actinidia06047	Actinidia23870	0.13492
Actinidia06047	Actinidia23874	0.0463228
Actinidia06047	Actinidia23886	0.207861
Actinidia06047	Actinidia23899	0.336641
Actinidia06047	Actinidia23900	0.290388
Actinidia06047	Actinidia23942	0.14003
Actinidia06047	Actinidia23943	0.0294839
Actinidia06047	Actinidia23950	0.0820036
Actinidia06047	Actinidia23970	0.0393349
Actinidia06047	Actinidia24042	0.172387
Actinidia06047	Actinidia24075	0.0207225
Actinidia06047	Actinidia24091	0.222295
Actinidia06047	Actinidia24104	0.189963
Actinidia06047	Actinidia24109	0.199192
Actinidia06047	Actinidia24116	0.17413
Actinidia06047	Actinidia24122	0.144095
Actinidia06047	Actinidia24135	0.16234
Actinidia06047	Actinidia24138	0.274262
Actinidia06047	Actinidia24169	0.0305707
Actinidia06047	Actinidia24180	0.0752737
Actinidia06047	Actinidia24246	0.0996193
Actinidia06047	Actinidia24338	0.0861449
Actinidia06047	Actinidia24375	0.272738
Actinidia06047	Actinidia24376	0.343028
Actinidia06047	Actinidia24417	0.0805907
Actinidia06047	Actinidia24427	0.182295
Actinidia06047	Actinidia24522	0.0307754
Actinidia06047	Actinidia24614	0.0586462
Actinidia06047	Actinidia24647	0.032487
Actinidia06047	Actinidia24809	0.106443
Actinidia06047	Actinidia24859	0.140356
Actinidia06047	Actinidia24987	0.0308611
Actinidia06047	Actinidia25042	0.143249
Actinidia06047	Actinidia25044	0.0232002
Actinidia06047	Actinidia25071	0.168094
Actinidia06047	Actinidia25098	0.262975
Actinidia06047	Actinidia25123	0.336863
Actinidia06047	Actinidia25124	0.233112
Actinidia06047	Actinidia25197	0.327725
Actinidia06047	Actinidia25258	0.0343471
Actinidia06047	Actinidia25275	0.248119
Actinidia06047	Actinidia25317	0.0276398
Actinidia06047	Actinidia25362	0.0230905
Actinidia06047	Actinidia25370	0.328673
Actinidia06047	Actinidia25442	0.111757
Actinidia06047	Actinidia25468	0.0523851
Actinidia06047	Actinidia25498	0.116245
Actinidia06047	Actinidia25566	0.160435
Actinidia06047	Actinidia25568	0.246335
Actinidia06047	Actinidia25569	0.0983183
Actinidia06047	Actinidia25570	0.0724862
Actinidia06047	Actinidia25923	0.0773096
Actinidia06047	Actinidia25944	0.0375995
Actinidia06047	Actinidia25972	0.0692474
Actinidia06047	Actinidia25999	0.0758341
Actinidia06047	Actinidia26072	0.39717
Actinidia06047	Actinidia26166	0.0882681
Actinidia06047	Actinidia26184	0.19668
Actinidia06047	Actinidia26236	0.0756051
Actinidia06047	Actinidia26264	0.402935
Actinidia06047	Actinidia26271	0.0316754
Actinidia06047	Actinidia26300	0.257616
Actinidia06047	Actinidia26363	0.116419
Actinidia06047	Actinidia26364	0.212918
Actinidia06047	Actinidia26390	0.127636
Actinidia06047	Actinidia26478	0.32351
Actinidia06047	Actinidia26481	0.192709
Actinidia06047	Actinidia26482	0.346112
Actinidia06047	Actinidia26508	0.143898
Actinidia06047	Actinidia26596	0.065193
Actinidia06047	Actinidia26661	0.120501
Actinidia06047	Actinidia26713	0.382466
Actinidia06047	Actinidia26776	0.087374
Actinidia06047	Actinidia26881	0.211118
Actinidia06047	Actinidia26891	0.0553193
Actinidia06047	Actinidia26915	0.0610829
Actinidia06047	Actinidia27032	0.0265941
Actinidia06047	Actinidia27174	0.192857
Actinidia06047	Actinidia27175	0.149114
Actinidia06047	Actinidia27242	0.0300308
Actinidia06047	Actinidia27371	0.197531
Actinidia06047	Actinidia27377	0.0585811
Actinidia06047	Actinidia27392	0.0446541
Actinidia06047	Actinidia27453	0.186179
Actinidia06047	Actinidia27599	0.124228
Actinidia06047	Actinidia27612	0.24545
Actinidia06047	Actinidia27614	0.220834
Actinidia06047	Actinidia27617	0.239968
Actinidia06047	Actinidia27628	0.0897035
Actinidia06047	Actinidia27638	0.11169
Actinidia06047	Actinidia27676	0.140768
Actinidia06047	Actinidia27727	0.164551
Actinidia06047	Actinidia27729	0.0344716
Actinidia06047	Actinidia27863	0.140184
Actinidia06047	Actinidia27906	0.032321
Actinidia06047	Actinidia28039	0.0538502
Actinidia06047	Actinidia28059	0.26985
Actinidia06047	Actinidia28076	0.0746718
Actinidia06047	Actinidia28120	0.394337
Actinidia06047	Actinidia28165	0.05379
Actinidia06047	Actinidia28233	0.0779602
Actinidia06047	Actinidia28357	0.0641856
Actinidia06047	Actinidia28366	0.0317057
Actinidia06047	Actinidia28389	0.027732
Actinidia06047	Actinidia28471	0.0304889
Actinidia06047	Actinidia28495	0.0348368
Actinidia06047	Actinidia28496	0.0323089
Actinidia06047	Actinidia28517	0.048332
Actinidia06047	Actinidia28527	0.0319857
Actinidia06047	Actinidia28549	0.139364
Actinidia06047	Actinidia28634	0.233919
Actinidia06047	Actinidia28694	0.0254131
Actinidia06047	Actinidia28766	0.140221
Actinidia06047	Actinidia28788	0.276689
Actinidia06047	Actinidia28818	0.138928
Actinidia06047	Actinidia28829	0.219387
Actinidia06047	Actinidia28834	0.233641
Actinidia06047	Actinidia28912	0.0203401
Actinidia06047	Actinidia28961	0.264298
Actinidia06047	Actinidia28978	0.0517129
Actinidia06047	Actinidia28991	0.118821
Actinidia06047	Actinidia28993	0.126685
Actinidia06047	Actinidia29004	0.0342618
Actinidia06047	Actinidia29018	0.0217894
Actinidia06047	Actinidia29019	0.0349593
Actinidia06047	Actinidia29042	0.0221539
Actinidia06047	Actinidia29086	0.213617
Actinidia06047	Actinidia29118	0.117996
Actinidia06047	Actinidia29126	0.351455
Actinidia06047	Actinidia29150	0.2637
Actinidia06047	Actinidia29206	0.227378
Actinidia06047	Actinidia29213	0.0858985
Actinidia06047	Actinidia29231	0.0577405
Actinidia06047	Actinidia29479	0.165334
Actinidia06047	Actinidia29482	0.231463
Actinidia06047	Actinidia29502	0.0793684
Actinidia06047	Actinidia29506	0.142113
Actinidia06047	Actinidia29531	0.143462
Actinidia06047	Actinidia29577	0.113909
Actinidia06047	Actinidia29618	0.245789
Actinidia06047	Actinidia29737	0.184829
Actinidia06047	Actinidia29743	0.190211
Actinidia06047	Actinidia29768	0.115894
Actinidia06047	Actinidia29769	0.189079
Actinidia06047	Actinidia29886	0.363123
Actinidia06047	Actinidia30071	0.0232778
Actinidia06047	Actinidia30097	0.03839
Actinidia06047	Actinidia30141	0.201693
Actinidia06047	Actinidia30165	0.337636
Actinidia06047	Actinidia30206	0.0565835
Actinidia06047	Actinidia30226	0.0594184
Actinidia06047	Actinidia30249	0.0913093
Actinidia06047	Actinidia30347	0.190744
Actinidia06047	Actinidia30380	0.307476
Actinidia06047	Actinidia30564	0.197388
Actinidia06047	Actinidia30567	0.193709
Actinidia06047	Actinidia30568	0.178242
Actinidia06047	Actinidia30577	0.379775
Actinidia06047	Actinidia30614	0.142724
Actinidia06047	Actinidia30639	0.152549
Actinidia06047	Actinidia30673	0.207299
Actinidia06047	Actinidia30674	0.13387
Actinidia06047	Actinidia30675	0.0688338
Actinidia06047	Actinidia30685	0.0584546
Actinidia06047	Actinidia30729	0.0547432
Actinidia06047	Actinidia30730	0.261474
Actinidia06047	Actinidia30791	0.0208717
Actinidia06047	Actinidia30798	0.263656
Actinidia06047	Actinidia30801	0.110951
Actinidia06047	Actinidia30823	0.0318699
Actinidia06047	Actinidia30894	0.143075
Actinidia06047	Actinidia30913	0.122107
Actinidia06047	Actinidia30951	0.114564
Actinidia06047	Actinidia31011	0.0792605
Actinidia06047	Actinidia31048	0.149213
Actinidia06047	Actinidia31112	0.248772
Actinidia06047	Actinidia31139	0.115075
Actinidia06047	Actinidia31213	0.0421489
Actinidia06047	Actinidia31238	0.0458626
Actinidia06047	Actinidia31243	0.192398
Actinidia06047	Actinidia31247	0.121319
Actinidia06047	Actinidia31275	0.231116
Actinidia06047	Actinidia31338	0.0657552
Actinidia06047	Actinidia31339	0.118794
Actinidia06047	Actinidia31340	0.130069
Actinidia06047	Actinidia31358	0.158588
Actinidia06047	Actinidia31359	0.0885309
Actinidia06047	Actinidia31363	0.0312028
Actinidia06047	Actinidia31365	0.157088
Actinidia06047	Actinidia31385	0.258322
Actinidia06047	Actinidia31391	0.035346
Actinidia06047	Actinidia31577	0.0426069
Actinidia06047	Actinidia31645	0.138947
Actinidia06047	Actinidia31709	0.133841
Actinidia06047	Actinidia31750	0.308751
Actinidia06047	Actinidia31751	0.195426
Actinidia06047	Actinidia31788	0.192029
Actinidia06047	Actinidia31831	0.107285
Actinidia06047	Actinidia31924	0.231085
Actinidia06047	Actinidia32027	0.0787547
Actinidia06047	Actinidia32163	0.146246
Actinidia06047	Actinidia32170	0.260906
Actinidia06047	Actinidia32190	0.064537
Actinidia06047	Actinidia32194	0.104831
Actinidia06047	Actinidia32229	0.0261623
Actinidia06047	Actinidia32275	0.136489
Actinidia06047	Actinidia32278	0.217413
Actinidia06047	Actinidia32319	0.212831
Actinidia06047	Actinidia32356	0.143455
Actinidia06047	Actinidia32357	0.138446
Actinidia06047	Actinidia32410	0.181659
Actinidia06047	Actinidia32432	0.164336
Actinidia06047	Actinidia32444	0.257135
Actinidia06047	Actinidia32501	0.327613
Actinidia06047	Actinidia32514	0.0855482
Actinidia06047	Actinidia32521	0.106029
Actinidia06047	Actinidia32543	0.303752
Actinidia06047	Actinidia32597	0.170315
Actinidia06047	Actinidia32604	0.112291
Actinidia06047	Actinidia32619	0.0563842
Actinidia06047	Actinidia32623	0.0950358
Actinidia06047	Actinidia32655	0.139019
Actinidia06047	Actinidia32697	0.0265894
Actinidia06047	Actinidia32734	0.0385157
Actinidia06047	Actinidia32806	0.198451
Actinidia06047	Actinidia32866	0.0895976
Actinidia06047	Actinidia32887	0.0249752
Actinidia06047	Actinidia33019	0.228499
Actinidia06047	Actinidia33023	0.0743181
Actinidia06047	Actinidia33142	0.0726318
Actinidia06047	Actinidia33154	0.180436
Actinidia06047	Actinidia33155	0.125911
Actinidia06047	Actinidia33156	0.0228006
Actinidia06047	Actinidia33172	0.109551
Actinidia06047	Actinidia33224	0.114803
Actinidia06047	Actinidia33312	0.22501
Actinidia06047	Actinidia33335	0.193849
Actinidia06047	Actinidia33353	0.297226
Actinidia06047	Actinidia33354	0.332545
Actinidia06047	Actinidia33397	0.254954
Actinidia06047	Actinidia33551	0.146084
Actinidia06047	Actinidia33701	0.179166
Actinidia06047	Actinidia33943	0.224806
Actinidia06047	Actinidia34018	0.0275894
Actinidia06047	Actinidia34042	0.162887
Actinidia06047	Actinidia34056	0.192545
Actinidia06047	Actinidia34135	0.265505
Actinidia06047	Actinidia34168	0.135113
Actinidia06047	Actinidia34216	0.186297
Actinidia06047	Actinidia34221	0.033095
Actinidia06047	Actinidia34271	0.193413
Actinidia06047	Actinidia34309	0.10845
Actinidia06047	Actinidia34446	0.225715
Actinidia06047	Actinidia34468	0.0423624
Actinidia06047	Actinidia34480	0.183165
Actinidia06047	Actinidia34527	0.162925
Actinidia06047	Actinidia34553	0.123638
Actinidia06047	Actinidia34554	0.06573
Actinidia06047	Actinidia34716	0.196369
Actinidia06047	Actinidia34734	0.389614
Actinidia06047	Actinidia34762	0.284881
Actinidia06047	Actinidia34764	0.126084
Actinidia06047	Actinidia34838	0.0689903
Actinidia06047	Actinidia34853	0.0974029
Actinidia06047	Actinidia34893	0.0322792
Actinidia06047	Actinidia34941	0.0727366
Actinidia06047	Actinidia34957	0.0274713
Actinidia06047	Actinidia35014	0.0276165
Actinidia06047	Actinidia35083	0.19571
Actinidia06047	Actinidia35099	0.197147
Actinidia06047	Actinidia35166	0.270231
Actinidia06047	Actinidia35207	0.028649
Actinidia06047	Actinidia35246	0.0587259
Actinidia06047	Actinidia35307	0.033708
Actinidia06047	Actinidia35346	0.115967
Actinidia06047	Actinidia35492	0.115849
Actinidia06047	Actinidia35547	0.152911
Actinidia06047	Actinidia35595	0.0493992
Actinidia06047	Actinidia35596	0.0216659
Actinidia06047	Actinidia35661	0.0369532
Actinidia06047	Actinidia35688	0.0307757
Actinidia06047	Actinidia35693	0.0575486
Actinidia06047	Actinidia35698	0.177377
Actinidia06047	Actinidia35716	0.315047
Actinidia06047	Actinidia35725	0.045442
Actinidia06047	Actinidia35770	0.225319
Actinidia06047	Actinidia35809	0.0380755
Actinidia06047	Actinidia35819	0.0503717
Actinidia06047	Actinidia35827	0.200893
Actinidia06047	Actinidia35878	0.263302
Actinidia06047	Actinidia35896	0.0381685
Actinidia06047	Actinidia35897	0.0559399
Actinidia06047	Actinidia35925	0.0833393
Actinidia06047	Actinidia35944	0.324136
Actinidia06047	Actinidia35945	0.0795784
Actinidia06047	Actinidia35977	0.0221581
Actinidia06047	Actinidia36051	0.143589
Actinidia06047	Actinidia36052	0.214917
Actinidia06047	Actinidia36107	0.0304857
Actinidia06047	Actinidia36176	0.0219747
Actinidia06047	Actinidia36188	0.149678
Actinidia06047	Actinidia36190	0.0598974
Actinidia06047	Actinidia36271	0.0961697
Actinidia06047	Actinidia36342	0.0202487
Actinidia06047	Actinidia36345	0.181989
Actinidia06047	Actinidia36369	0.185599
Actinidia06047	Actinidia36383	0.164013
Actinidia06047	Actinidia36397	0.028692
Actinidia06047	Actinidia36405	0.173256
Actinidia06047	Actinidia36414	0.09631
Actinidia06047	Actinidia36420	0.14277
Actinidia06047	Actinidia36469	0.344304
Actinidia06047	Actinidia36503	0.162595
Actinidia06047	Actinidia36580	0.242416
Actinidia06047	Actinidia36594	0.0396139
Actinidia06047	Actinidia36608	0.212022
Actinidia06047	Actinidia36609	0.182707
Actinidia06047	Actinidia36666	0.0674411
Actinidia06047	Actinidia36698	0.0569854
Actinidia06047	Actinidia36709	0.0238988
Actinidia06047	Actinidia36713	0.103308
Actinidia06047	Actinidia36720	0.0484034
Actinidia06047	Actinidia36726	0.191733
Actinidia06047	Actinidia36771	0.201037
Actinidia06047	Actinidia36918	0.349295
Actinidia06047	Actinidia37005	0.0315872
Actinidia06047	Actinidia37044	0.0236884
Actinidia06047	Actinidia37254	0.0916471
Actinidia06047	Actinidia37272	0.037515
Actinidia06047	Actinidia37321	0.0465351
Actinidia06047	Actinidia37382	0.0219122
Actinidia06047	Actinidia37612	0.0760216
Actinidia06047	Actinidia37658	0.152444
Actinidia06047	Actinidia37670	0.0786552
Actinidia06047	Actinidia37711	0.22689
Actinidia06047	Actinidia37760	0.262251
Actinidia06047	Actinidia37772	0.259858
Actinidia06047	Actinidia37800	0.183098
Actinidia06047	Actinidia37801	0.142195
Actinidia06047	Actinidia37938	0.285984
Actinidia06047	Actinidia37951	0.190592
Actinidia06047	Actinidia37953	0.131556
Actinidia06047	Actinidia37954	0.201754
Actinidia06047	Actinidia38009	0.192539
Actinidia06047	Actinidia38197	0.0306566
Actinidia06047	Actinidia38223	0.0584662
Actinidia06047	Actinidia38311	0.351128
Actinidia06047	Actinidia38312	0.339982
Actinidia06047	Actinidia38351	0.120176
Actinidia06047	Actinidia38358	0.241824
Actinidia06047	Actinidia38371	0.0483844
Actinidia06047	Actinidia38390	0.209887
Actinidia06047	Actinidia38398	0.13647
Actinidia06047	Actinidia38547	0.0793379
Actinidia06047	Actinidia38578	0.0731416
Actinidia06047	Actinidia38642	0.0498109
Actinidia06047	Actinidia38695	0.0208898
Actinidia06047	Actinidia38719	0.0342743
Actinidia06047	Actinidia38750	0.0386486
Actinidia06047	Actinidia38758	0.0275577
Actinidia06047	Actinidia38761	0.126598
Actinidia06047	Actinidia38769	0.209012
Actinidia06047	Actinidia38779	0.0318378
Actinidia06047	Actinidia38788	0.20865
Actinidia06047	Actinidia38858	0.0338296
Actinidia06047	Actinidia39097	0.115276
Actinidia06047	Actinidia39175	0.220165
Actinidia06047	Actinidia39212	0.0296376
Actinidia06047	Actinidia39220	0.242521
Actinidia06047	Actinidia39265	0.0613142
Actinidia06047	Actinidia39316	0.129588
Actinidia06047	Actinidia39321	0.262157
Actinidia06047	Actinidia39498	0.0767129
Actinidia06047	Actinidia39518	0.39061
Actinidia06047	Actinidia39522	0.190419
Actinidia06047	Actinidia39549	0.207426
Actinidia06047	Actinidia39567	0.247966
Actinidia06047	Actinidia39593	0.0256944
Actinidia06047	Actinidia39661	0.191279
Actinidia06047	Actinidia39696	0.239185
Actinidia06047	Actinidia39697	0.137749
Actinidia06047	Actinidia39735	0.0375787
Actinidia06047	Actinidia39820	0.132183
Actinidia06047	Actinidia39821	0.0236422
Actinidia06047	Actinidia39826	0.0800591
Actinidia06047	Actinidia39867	0.0515801
Actinidia06047	Actinidia39871	0.0243698
Actinidia06047	Actinidia39915	0.02625
Actinidia06047	Actinidia39949	0.0938832
Actinidia06047	Actinidia39951	0.278813
Actinidia06047	Actinidia40059	0.200711
Actinidia06047	Actinidia40091	0.181828
Actinidia06047	Actinidia40151	0.156577
Actinidia06047	Actinidia40195	0.204613
Actinidia06047	Actinidia40221	0.0215162
Actinidia06047	Actinidia40276	0.0558529
Actinidia06047	Actinidia40295	0.0430562
Actinidia06047	Actinidia40478	0.187528
Actinidia32270	Actinidia01043	0.115455	TF
Actinidia32270	Actinidia02003	0.0218158	TF
Actinidia32270	Actinidia10845	0.0244354	TF
Actinidia32270	Actinidia11814	0.0341285	TF
Actinidia32270	Actinidia11941	0.0306444	TF
Actinidia32270	Actinidia14109	0.0424662	TF
Actinidia32270	Actinidia14857	0.1272	TF
Actinidia32270	Actinidia14858	0.0469091	TF
Actinidia32270	Actinidia15575	0.0352989	TF
Actinidia32270	Actinidia17188	0.0607533	TF
Actinidia32270	Actinidia21010	0.0281808	TF
Actinidia32270	Actinidia25799	0.040692	TF
Actinidia32270	Actinidia31877	0.0408645	TF
Actinidia32270	Actinidia34109	0.0431703	TF
Actinidia32270	Actinidia37477	0.0290199	TF
Actinidia32270	Actinidia39895	0.0259058	TF
Actinidia32270	Actinidia00376	0.0274121
Actinidia32270	Actinidia00468	0.0495793
Actinidia32270	Actinidia00482	0.0648582
Actinidia32270	Actinidia00584	0.0383708
Actinidia32270	Actinidia00585	0.0216297
Actinidia32270	Actinidia01311	0.0412591
Actinidia32270	Actinidia01588	0.038195
Actinidia32270	Actinidia01607	0.0320891
Actinidia32270	Actinidia01689	0.0292879
Actinidia32270	Actinidia01747	0.0309633
Actinidia32270	Actinidia01826	0.0872485
Actinidia32270	Actinidia01827	0.092538
Actinidia32270	Actinidia01879	0.0634285
Actinidia32270	Actinidia02322	0.0254696
Actinidia32270	Actinidia02401	0.033391
Actinidia32270	Actinidia03057	0.0793793
Actinidia32270	Actinidia04401	0.0497048
Actinidia32270	Actinidia04402	0.0247901
Actinidia32270	Actinidia04803	0.0257608
Actinidia32270	Actinidia05490	0.0265904
Actinidia32270	Actinidia05680	0.0252237
Actinidia32270	Actinidia05771	0.0974463
Actinidia32270	Actinidia06720	0.0361569
Actinidia32270	Actinidia06951	0.118296
Actinidia32270	Actinidia07769	0.0243185
Actinidia32270	Actinidia07961	0.0270728
Actinidia32270	Actinidia08219	0.0301696
Actinidia32270	Actinidia08276	0.0824064
Actinidia32270	Actinidia08279	0.140152
Actinidia32270	Actinidia08389	0.0315748
Actinidia32270	Actinidia08397	0.0216596
Actinidia32270	Actinidia08483	0.0204424
Actinidia32270	Actinidia08578	0.0739905
Actinidia32270	Actinidia09098	0.0286363
Actinidia32270	Actinidia09113	0.0280499
Actinidia32270	Actinidia09405	0.0289791
Actinidia32270	Actinidia09610	0.0348369
Actinidia32270	Actinidia10297	0.0278801
Actinidia32270	Actinidia10678	0.054228
Actinidia32270	Actinidia10679	0.0355731
Actinidia32270	Actinidia10855	0.0448676
Actinidia32270	Actinidia10859	0.0520041
Actinidia32270	Actinidia10860	0.0529482
Actinidia32270	Actinidia11103	0.113901
Actinidia32270	Actinidia11383	0.0303271
Actinidia32270	Actinidia11627	0.0705466
Actinidia32270	Actinidia11826	0.0359101
Actinidia32270	Actinidia11828	0.0211658
Actinidia32270	Actinidia11843	0.0501702
Actinidia32270	Actinidia12885	0.0218136
Actinidia32270	Actinidia12948	0.0380137
Actinidia32270	Actinidia13390	0.0442746
Actinidia32270	Actinidia13819	0.119139
Actinidia32270	Actinidia13990	0.0244217
Actinidia32270	Actinidia14075	0.0868085
Actinidia32270	Actinidia14451	0.0286769
Actinidia32270	Actinidia14710	0.0601102
Actinidia32270	Actinidia14937	0.0438129
Actinidia32270	Actinidia14962	0.0515252
Actinidia32270	Actinidia15414	0.0511185
Actinidia32270	Actinidia15436	0.0202301
Actinidia32270	Actinidia15622	0.0235868
Actinidia32270	Actinidia15668	0.0514781
Actinidia32270	Actinidia15998	0.0564019
Actinidia32270	Actinidia16293	0.0395988
Actinidia32270	Actinidia16365	0.0261735
Actinidia32270	Actinidia16637	0.0298382
Actinidia32270	Actinidia16772	0.0405043
Actinidia32270	Actinidia16786	0.0231162
Actinidia32270	Actinidia16839	0.0489574
Actinidia32270	Actinidia16921	0.023176
Actinidia32270	Actinidia16970	0.0807516
Actinidia32270	Actinidia17041	0.0303837
Actinidia32270	Actinidia17329	0.0756705
Actinidia32270	Actinidia17808	0.027787
Actinidia32270	Actinidia17943	0.0605151
Actinidia32270	Actinidia18102	0.0244169
Actinidia32270	Actinidia18174	0.0207318
Actinidia32270	Actinidia18352	0.0541374
Actinidia32270	Actinidia18376	0.0219794
Actinidia32270	Actinidia18527	0.0316967
Actinidia32270	Actinidia18773	0.0953336
Actinidia32270	Actinidia18987	0.0328763
Actinidia32270	Actinidia19688	0.0557524
Actinidia32270	Actinidia19744	0.0661064
Actinidia32270	Actinidia19747	0.054821
Actinidia32270	Actinidia19748	0.045667
Actinidia32270	Actinidia19749	0.0606984
Actinidia32270	Actinidia20027	0.0387475
Actinidia32270	Actinidia20478	0.0349003
Actinidia32270	Actinidia20954	0.0564239
Actinidia32270	Actinidia21052	0.0359507
Actinidia32270	Actinidia21411	0.0225671
Actinidia32270	Actinidia21416	0.0261545
Actinidia32270	Actinidia21446	0.029733
Actinidia32270	Actinidia21505	0.0552662
Actinidia32270	Actinidia21849	0.0805929
Actinidia32270	Actinidia21879	0.026971
Actinidia32270	Actinidia21972	0.0782848
Actinidia32270	Actinidia22161	0.0318429
Actinidia32270	Actinidia22399	0.0222189
Actinidia32270	Actinidia22441	0.0235608
Actinidia32270	Actinidia23030	0.0446077
Actinidia32270	Actinidia23209	0.0208474
Actinidia32270	Actinidia23220	0.0550547
Actinidia32270	Actinidia23544	0.0723807
Actinidia32270	Actinidia23851	0.022884
Actinidia32270	Actinidia23908	0.0296673
Actinidia32270	Actinidia24045	0.05994
Actinidia32270	Actinidia24326	0.0283728
Actinidia32270	Actinidia24556	0.0418722
Actinidia32270	Actinidia25058	0.0467875
Actinidia32270	Actinidia25118	0.0534654
Actinidia32270	Actinidia25314	0.0559254
Actinidia32270	Actinidia25512	0.023358
Actinidia32270	Actinidia25977	0.021355
Actinidia32270	Actinidia26488	0.0270233
Actinidia32270	Actinidia26612	0.0663569
Actinidia32270	Actinidia27283	0.071347
Actinidia32270	Actinidia27316	0.0624406
Actinidia32270	Actinidia27430	0.0359704
Actinidia32270	Actinidia28344	0.0212129
Actinidia32270	Actinidia28346	0.0647621
Actinidia32270	Actinidia28552	0.0224548
Actinidia32270	Actinidia28643	0.0453142
Actinidia32270	Actinidia28656	0.0878838
Actinidia32270	Actinidia28795	0.0346944
Actinidia32270	Actinidia28872	0.0325834
Actinidia32270	Actinidia28875	0.11602
Actinidia32270	Actinidia29842	0.0208675
Actinidia32270	Actinidia29912	0.0581538
Actinidia32270	Actinidia30724	0.0622973
Actinidia32270	Actinidia31019	0.0576769
Actinidia32270	Actinidia31041	0.0228
Actinidia32270	Actinidia31170	0.0429934
Actinidia32270	Actinidia31171	0.0276851
Actinidia32270	Actinidia31176	0.0206073
Actinidia32270	Actinidia31177	0.0265983
Actinidia32270	Actinidia31244	0.0255764
Actinidia32270	Actinidia31824	0.0220127
Actinidia32270	Actinidia31856	0.0252651
Actinidia32270	Actinidia31967	0.0320906
Actinidia32270	Actinidia32107	0.0670503
Actinidia32270	Actinidia32882	0.0401517
Actinidia32270	Actinidia33296	0.0337411
Actinidia32270	Actinidia33442	0.0559612
Actinidia32270	Actinidia33690	0.0228709
Actinidia32270	Actinidia33884	0.0600626
Actinidia32270	Actinidia33887	0.0893273
Actinidia32270	Actinidia34008	0.0749282
Actinidia32270	Actinidia34086	0.0674972
Actinidia32270	Actinidia34176	0.0677634
Actinidia32270	Actinidia34338	0.0351769
Actinidia32270	Actinidia34339	0.0329182
Actinidia32270	Actinidia34340	0.0904801
Actinidia32270	Actinidia35035	0.0805421
Actinidia32270	Actinidia35039	0.0294446
Actinidia32270	Actinidia35195	0.0217954
Actinidia32270	Actinidia35403	0.0541185
Actinidia32270	Actinidia35612	0.030379
Actinidia32270	Actinidia35879	0.0644284
Actinidia32270	Actinidia35913	0.0333377
Actinidia32270	Actinidia36199	0.053585
Actinidia32270	Actinidia36486	0.0534818
Actinidia32270	Actinidia36527	0.0295623
Actinidia32270	Actinidia36574	0.0268801
Actinidia32270	Actinidia36776	0.0558873
Actinidia32270	Actinidia37246	0.140574
Actinidia32270	Actinidia38129	0.0373609
Actinidia32270	Actinidia38405	0.0461472
Actinidia32270	Actinidia38689	0.0261523
Actinidia32270	Actinidia39291	0.0231336
Actinidia32270	Actinidia39305	0.0326791
Actinidia32270	Actinidia39403	0.0202088
Actinidia32270	Actinidia39687	0.0201821
Actinidia32270	Actinidia40292	0.0500246
Actinidia34962	Actinidia16565	0.0871808	TF
Actinidia34962	Actinidia19604	0.0634018	TF
Actinidia34962	Actinidia20752	0.0289229	TF
Actinidia34962	Actinidia22607	0.0337031	TF
Actinidia34962	Actinidia27342	0.0237307	TF
Actinidia34962	Actinidia36409	0.105543	TF
Actinidia34962	Actinidia39497	0.0209996	TF
Actinidia34962	Actinidia00362	0.0702341
Actinidia34962	Actinidia01036	0.0274594
Actinidia34962	Actinidia01089	0.0632554
Actinidia34962	Actinidia01748	0.0250482
Actinidia34962	Actinidia02079	0.0340124
Actinidia34962	Actinidia02311	0.0250985
Actinidia34962	Actinidia02713	0.0354965
Actinidia34962	Actinidia03090	0.0362315
Actinidia34962	Actinidia03104	0.0374314
Actinidia34962	Actinidia03352	0.0358817
Actinidia34962	Actinidia03684	0.0593287
Actinidia34962	Actinidia03869	0.0269985
Actinidia34962	Actinidia04244	0.0244101
Actinidia34962	Actinidia04514	0.0460652
Actinidia34962	Actinidia04917	0.0568272
Actinidia34962	Actinidia05667	0.0297324
Actinidia34962	Actinidia05841	0.0205164
Actinidia34962	Actinidia06095	0.0329055
Actinidia34962	Actinidia06111	0.0305503
Actinidia34962	Actinidia06192	0.0231963
Actinidia34962	Actinidia07148	0.0530568
Actinidia34962	Actinidia07641	0.0430157
Actinidia34962	Actinidia07985	0.0663724
Actinidia34962	Actinidia08080	0.0686252
Actinidia34962	Actinidia08084	0.0225408
Actinidia34962	Actinidia08262	0.0224066
Actinidia34962	Actinidia09496	0.0744566
Actinidia34962	Actinidia09553	0.0302689
Actinidia34962	Actinidia09898	0.0783859
Actinidia34962	Actinidia10208	0.0449538
Actinidia34962	Actinidia11147	0.0367478
Actinidia34962	Actinidia11201	0.0319397
Actinidia34962	Actinidia11587	0.0246041
Actinidia34962	Actinidia11665	0.10719
Actinidia34962	Actinidia11950	0.0232697
Actinidia34962	Actinidia12119	0.119788
Actinidia34962	Actinidia12267	0.101829
Actinidia34962	Actinidia12831	0.0241971
Actinidia34962	Actinidia12960	0.0204966
Actinidia34962	Actinidia14136	0.069679
Actinidia34962	Actinidia14159	0.024653
Actinidia34962	Actinidia15296	0.0468374
Actinidia34962	Actinidia15908	0.0268193
Actinidia34962	Actinidia16010	0.0287667
Actinidia34962	Actinidia16017	0.0206568
Actinidia34962	Actinidia16094	0.100046
Actinidia34962	Actinidia17435	0.0236254
Actinidia34962	Actinidia17542	0.133323
Actinidia34962	Actinidia18237	0.0409422
Actinidia34962	Actinidia18314	0.02229
Actinidia34962	Actinidia19158	0.0407151
Actinidia34962	Actinidia19860	0.0685975
Actinidia34962	Actinidia20258	0.0339128
Actinidia34962	Actinidia20261	0.145052
Actinidia34962	Actinidia20686	0.0419638
Actinidia34962	Actinidia21012	0.030275
Actinidia34962	Actinidia21115	0.0284509
Actinidia34962	Actinidia21332	0.0413487
Actinidia34962	Actinidia21867	0.0530342
Actinidia34962	Actinidia21948	0.0436864
Actinidia34962	Actinidia22043	0.0261191
Actinidia34962	Actinidia23244	0.0578945
Actinidia34962	Actinidia23359	0.0936094
Actinidia34962	Actinidia23665	0.106058
Actinidia34962	Actinidia24185	0.0420951
Actinidia34962	Actinidia25182	0.0321672
Actinidia34962	Actinidia25603	0.022015
Actinidia34962	Actinidia26460	0.0744803
Actinidia34962	Actinidia26621	0.0206334
Actinidia34962	Actinidia26785	0.035718
Actinidia34962	Actinidia27272	0.0645014
Actinidia34962	Actinidia27723	0.0347796
Actinidia34962	Actinidia27957	0.0552628
Actinidia34962	Actinidia27979	0.0389069
Actinidia34962	Actinidia28145	0.0843332
Actinidia34962	Actinidia28301	0.0361621
Actinidia34962	Actinidia28582	0.0328741
Actinidia34962	Actinidia29431	0.116045
Actinidia34962	Actinidia29512	0.0849087
Actinidia34962	Actinidia29780	0.0878001
Actinidia34962	Actinidia29781	0.0939436
Actinidia34962	Actinidia29808	0.0207724
Actinidia34962	Actinidia30015	0.0293454
Actinidia34962	Actinidia30157	0.0361574
Actinidia34962	Actinidia30386	0.0632147
Actinidia34962	Actinidia30790	0.0579711
Actinidia34962	Actinidia30942	0.0310954
Actinidia34962	Actinidia30961	0.0366587
Actinidia34962	Actinidia31316	0.0546239
Actinidia34962	Actinidia31317	0.125886
Actinidia34962	Actinidia31633	0.0215118
Actinidia34962	Actinidia31755	0.0450124
Actinidia34962	Actinidia31819	0.0345846
Actinidia34962	Actinidia32024	0.024353
Actinidia34962	Actinidia32090	0.0396951
Actinidia34962	Actinidia32479	0.0291336
Actinidia34962	Actinidia32480	0.0474488
Actinidia34962	Actinidia32716	0.027387
Actinidia34962	Actinidia32778	0.0612081
Actinidia34962	Actinidia32857	0.0557761
Actinidia34962	Actinidia33146	0.0288316
Actinidia34962	Actinidia33151	0.0879119
Actinidia34962	Actinidia34487	0.0288721
Actinidia34962	Actinidia34982	0.0463465
Actinidia34962	Actinidia35004	0.0475402
Actinidia34962	Actinidia35212	0.0516217
Actinidia34962	Actinidia35214	0.0202228
Actinidia34962	Actinidia35289	0.0806829
Actinidia34962	Actinidia35336	0.0200464
Actinidia34962	Actinidia36309	0.0981572
Actinidia34962	Actinidia36353	0.0755987
Actinidia34962	Actinidia36551	0.0589194
Actinidia34962	Actinidia36595	0.0607048
Actinidia34962	Actinidia36634	0.0890061
Actinidia34962	Actinidia36949	0.0292059
Actinidia34962	Actinidia37404	0.0450352
Actinidia34962	Actinidia37440	0.0203951
Actinidia34962	Actinidia37762	0.0583022
Actinidia34962	Actinidia37964	0.0449366
Actinidia34962	Actinidia38073	0.079106
Actinidia34962	Actinidia39199	0.103177
Actinidia34962	Actinidia39335	0.0315131
Actinidia34962	Actinidia39545	0.0285494
Actinidia34962	Actinidia39934	0.0258954
Actinidia34962	Actinidia40093	0.0283826
Actinidia36370	Actinidia00382	0.125262	TF
Actinidia36370	Actinidia00973	0.0664109	TF
Actinidia36370	Actinidia03591	0.0751325	TF
Actinidia36370	Actinidia03756	0.102668	TF
Actinidia36370	Actinidia03796	0.0836124	TF
Actinidia36370	Actinidia05897	0.104536	TF
Actinidia36370	Actinidia06591	0.10346	TF
Actinidia36370	Actinidia08901	0.120669	TF
Actinidia36370	Actinidia09161	0.100258	TF
Actinidia36370	Actinidia09616	0.0267015	TF
Actinidia36370	Actinidia10882	0.0277114	TF
Actinidia36370	Actinidia11755	0.121998	TF
Actinidia36370	Actinidia12297	0.120247	TF
Actinidia36370	Actinidia14782	0.123355	TF
Actinidia36370	Actinidia17168	0.187777	TF
Actinidia36370	Actinidia17862	0.126551	TF
Actinidia36370	Actinidia18002	0.0939512	TF
Actinidia36370	Actinidia18127	0.0525241	TF
Actinidia36370	Actinidia18204	0.182386	TF
Actinidia36370	Actinidia18936	0.0288154	TF
Actinidia36370	Actinidia19098	0.14293	TF
Actinidia36370	Actinidia19467	0.040824	TF
Actinidia36370	Actinidia20102	0.177444	TF
Actinidia36370	Actinidia20458	0.192356	TF
Actinidia36370	Actinidia20737	0.129505	TF
Actinidia36370	Actinidia20865	0.047439	TF
Actinidia36370	Actinidia21564	0.0471003	TF
Actinidia36370	Actinidia23158	0.0978277	TF
Actinidia36370	Actinidia23284	0.181764	TF
Actinidia36370	Actinidia24710	0.123477	TF
Actinidia36370	Actinidia25395	0.0666695	TF
Actinidia36370	Actinidia25719	0.0688817	TF
Actinidia36370	Actinidia26913	0.13836	TF
Actinidia36370	Actinidia27724	0.0536182	TF
Actinidia36370	Actinidia27953	0.12091	TF
Actinidia36370	Actinidia29527	0.0943478	TF
Actinidia36370	Actinidia29675	0.0634112	TF
Actinidia36370	Actinidia29799	0.171458	TF
Actinidia36370	Actinidia29831	0.145011	TF
Actinidia36370	Actinidia30501	0.199132	TF
Actinidia36370	Actinidia31235	0.178591	TF
Actinidia36370	Actinidia31506	0.101417	TF
Actinidia36370	Actinidia31511	0.0887501	TF
Actinidia36370	Actinidia31664	0.0925368	TF
Actinidia36370	Actinidia31704	0.128665	TF
Actinidia36370	Actinidia33167	0.0440459	TF
Actinidia36370	Actinidia34969	0.141087	TF
Actinidia36370	Actinidia35279	0.0254719	TF
Actinidia36370	Actinidia37736	0.15967	TF
Actinidia36370	Actinidia38324	0.0357951	TF
Actinidia36370	Actinidia38372	0.133136	TF
Actinidia36370	Actinidia38428	0.0565981	TF
Actinidia36370	Actinidia40155	0.212113	TF
Actinidia36370	Actinidia00039	0.0350209
Actinidia36370	Actinidia00067	0.121516
Actinidia36370	Actinidia00093	0.102923
Actinidia36370	Actinidia00159	0.0692052
Actinidia36370	Actinidia00161	0.0621037
Actinidia36370	Actinidia00171	0.0394036
Actinidia36370	Actinidia00400	0.231947
Actinidia36370	Actinidia00405	0.167662
Actinidia36370	Actinidia00436	0.142287
Actinidia36370	Actinidia00509	0.104587
Actinidia36370	Actinidia00510	0.102118
Actinidia36370	Actinidia00523	0.0339312
Actinidia36370	Actinidia00549	0.168645
Actinidia36370	Actinidia00558	0.183126
Actinidia36370	Actinidia00681	0.0222914
Actinidia36370	Actinidia00792	0.049222
Actinidia36370	Actinidia00793	0.0774139
Actinidia36370	Actinidia00794	0.042239
Actinidia36370	Actinidia00879	0.0847687
Actinidia36370	Actinidia00943	0.13768
Actinidia36370	Actinidia00944	0.158191
Actinidia36370	Actinidia00945	0.169648
Actinidia36370	Actinidia00994	0.122426
Actinidia36370	Actinidia01163	0.141275
Actinidia36370	Actinidia01182	0.15495
Actinidia36370	Actinidia01203	0.175004
Actinidia36370	Actinidia01257	0.161579
Actinidia36370	Actinidia01340	0.154431
Actinidia36370	Actinidia01341	0.118138
Actinidia36370	Actinidia01364	0.10889
Actinidia36370	Actinidia01497	0.114972
Actinidia36370	Actinidia01575	0.202748
Actinidia36370	Actinidia01739	0.126205
Actinidia36370	Actinidia01756	0.149789
Actinidia36370	Actinidia01928	0.0297649
Actinidia36370	Actinidia01984	0.0226373
Actinidia36370	Actinidia02172	0.0885312
Actinidia36370	Actinidia02264	0.144754
Actinidia36370	Actinidia02393	0.025758
Actinidia36370	Actinidia02445	0.0765727
Actinidia36370	Actinidia02523	0.110366
Actinidia36370	Actinidia02624	0.110874
Actinidia36370	Actinidia02675	0.0499796
Actinidia36370	Actinidia02676	0.15682
Actinidia36370	Actinidia02678	0.156393
Actinidia36370	Actinidia02687	0.113512
Actinidia36370	Actinidia02724	0.0685664
Actinidia36370	Actinidia02727	0.0375403
Actinidia36370	Actinidia02745	0.142124
Actinidia36370	Actinidia02746	0.242774
Actinidia36370	Actinidia02747	0.22758
Actinidia36370	Actinidia02863	0.076673
Actinidia36370	Actinidia03025	0.10385
Actinidia36370	Actinidia03111	0.080793
Actinidia36370	Actinidia03115	0.141895
Actinidia36370	Actinidia03121	0.0262194
Actinidia36370	Actinidia03215	0.26554
Actinidia36370	Actinidia03330	0.0702428
Actinidia36370	Actinidia03362	0.169438
Actinidia36370	Actinidia03409	0.0977698
Actinidia36370	Actinidia03446	0.0364161
Actinidia36370	Actinidia03447	0.150105
Actinidia36370	Actinidia03564	0.129008
Actinidia36370	Actinidia03647	0.134789
Actinidia36370	Actinidia03779	0.0559429
Actinidia36370	Actinidia03992	0.0887172
Actinidia36370	Actinidia03993	0.102462
Actinidia36370	Actinidia04020	0.0317991
Actinidia36370	Actinidia04123	0.0611161
Actinidia36370	Actinidia04167	0.136634
Actinidia36370	Actinidia04269	0.149847
Actinidia36370	Actinidia04441	0.0497753
Actinidia36370	Actinidia04490	0.109535
Actinidia36370	Actinidia04491	0.135191
Actinidia36370	Actinidia04510	0.130102
Actinidia36370	Actinidia04548	0.0362404
Actinidia36370	Actinidia04677	0.139255
Actinidia36370	Actinidia04733	0.18326
Actinidia36370	Actinidia04757	0.0530046
Actinidia36370	Actinidia04765	0.116474
Actinidia36370	Actinidia04778	0.141555
Actinidia36370	Actinidia04887	0.0406125
Actinidia36370	Actinidia04896	0.0595375
Actinidia36370	Actinidia04916	0.0426082
Actinidia36370	Actinidia04971	0.161351
Actinidia36370	Actinidia04980	0.149863
Actinidia36370	Actinidia05045	0.10047
Actinidia36370	Actinidia05176	0.0542346
Actinidia36370	Actinidia05192	0.24837
Actinidia36370	Actinidia05210	0.112393
Actinidia36370	Actinidia05212	0.0725108
Actinidia36370	Actinidia05258	0.107223
Actinidia36370	Actinidia05311	0.0643097
Actinidia36370	Actinidia05360	0.166259
Actinidia36370	Actinidia05370	0.122837
Actinidia36370	Actinidia05403	0.0576231
Actinidia36370	Actinidia05594	0.100556
Actinidia36370	Actinidia05870	0.0548171
Actinidia36370	Actinidia05887	0.142517
Actinidia36370	Actinidia05929	0.0786304
Actinidia36370	Actinidia05934	0.0924562
Actinidia36370	Actinidia05976	0.0679816
Actinidia36370	Actinidia05987	0.0649528
Actinidia36370	Actinidia05997	0.121125
Actinidia36370	Actinidia06025	0.0725423
Actinidia36370	Actinidia06242	0.0838095
Actinidia36370	Actinidia06244	0.0319657
Actinidia36370	Actinidia06277	0.134948
Actinidia36370	Actinidia06326	0.0798649
Actinidia36370	Actinidia06628	0.176104
Actinidia36370	Actinidia06713	0.112459
Actinidia36370	Actinidia06730	0.136709
Actinidia36370	Actinidia06792	0.0603158
Actinidia36370	Actinidia06831	0.0383144
Actinidia36370	Actinidia06866	0.125905
Actinidia36370	Actinidia06870	0.0634959
Actinidia36370	Actinidia06871	0.08625
Actinidia36370	Actinidia06923	0.103862
Actinidia36370	Actinidia07003	0.0508466
Actinidia36370	Actinidia07179	0.0322034
Actinidia36370	Actinidia07255	0.0740173
Actinidia36370	Actinidia07266	0.0891664
Actinidia36370	Actinidia07459	0.163271
Actinidia36370	Actinidia07471	0.0515809
Actinidia36370	Actinidia07554	0.229535
Actinidia36370	Actinidia07578	0.0328076
Actinidia36370	Actinidia07579	0.0779325
Actinidia36370	Actinidia07585	0.155064
Actinidia36370	Actinidia07592	0.140233
Actinidia36370	Actinidia07625	0.0560839
Actinidia36370	Actinidia07699	0.0596321
Actinidia36370	Actinidia07706	0.113007
Actinidia36370	Actinidia07990	0.0717966
Actinidia36370	Actinidia08082	0.110536
Actinidia36370	Actinidia08108	0.119045
Actinidia36370	Actinidia08142	0.0464756
Actinidia36370	Actinidia08177	0.110915
Actinidia36370	Actinidia08264	0.0957913
Actinidia36370	Actinidia08275	0.0367104
Actinidia36370	Actinidia08415	0.0546585
Actinidia36370	Actinidia08449	0.113006
Actinidia36370	Actinidia08468	0.0627094
Actinidia36370	Actinidia08509	0.0636659
Actinidia36370	Actinidia08539	0.130031
Actinidia36370	Actinidia08572	0.147076
Actinidia36370	Actinidia08593	0.0980846
Actinidia36370	Actinidia08595	0.051506
Actinidia36370	Actinidia08600	0.134814
Actinidia36370	Actinidia08602	0.177039
Actinidia36370	Actinidia08606	0.0908017
Actinidia36370	Actinidia08608	0.0833576
Actinidia36370	Actinidia08651	0.0602347
Actinidia36370	Actinidia08732	0.0738444
Actinidia36370	Actinidia08820	0.0545622
Actinidia36370	Actinidia08870	0.0805817
Actinidia36370	Actinidia08902	0.165533
Actinidia36370	Actinidia08938	0.0511879
Actinidia36370	Actinidia08951	0.190918
Actinidia36370	Actinidia08966	0.0982328
Actinidia36370	Actinidia09015	0.23421
Actinidia36370	Actinidia09131	0.151597
Actinidia36370	Actinidia09162	0.200945
Actinidia36370	Actinidia09194	0.119351
Actinidia36370	Actinidia09195	0.0642278
Actinidia36370	Actinidia09220	0.086218
Actinidia36370	Actinidia09251	0.134504
Actinidia36370	Actinidia09268	0.13643
Actinidia36370	Actinidia09284	0.103655
Actinidia36370	Actinidia09344	0.219294
Actinidia36370	Actinidia09385	0.0242224
Actinidia36370	Actinidia09451	0.0957769
Actinidia36370	Actinidia09538	0.0575413
Actinidia36370	Actinidia09740	0.139894
Actinidia36370	Actinidia09750	0.0456681
Actinidia36370	Actinidia09764	0.0571686
Actinidia36370	Actinidia09876	0.112879
Actinidia36370	Actinidia09889	0.0530783
Actinidia36370	Actinidia10024	0.11632
Actinidia36370	Actinidia10122	0.0662392
Actinidia36370	Actinidia10193	0.155766
Actinidia36370	Actinidia10196	0.1028
Actinidia36370	Actinidia10234	0.0873449
Actinidia36370	Actinidia10242	0.0401922
Actinidia36370	Actinidia10257	0.193472
Actinidia36370	Actinidia10300	0.0949497
Actinidia36370	Actinidia10445	0.0524235
Actinidia36370	Actinidia10461	0.0926791
Actinidia36370	Actinidia10580	0.0950483
Actinidia36370	Actinidia10641	0.0355305
Actinidia36370	Actinidia10698	0.148435
Actinidia36370	Actinidia10718	0.124176
Actinidia36370	Actinidia10731	0.0591364
Actinidia36370	Actinidia10790	0.0520137
Actinidia36370	Actinidia10801	0.155058
Actinidia36370	Actinidia10808	0.0346867
Actinidia36370	Actinidia10831	0.0669104
Actinidia36370	Actinidia11009	0.116317
Actinidia36370	Actinidia11030	0.215325
Actinidia36370	Actinidia11031	0.0834419
Actinidia36370	Actinidia11186	0.0409154
Actinidia36370	Actinidia11222	0.127221
Actinidia36370	Actinidia11278	0.152393
Actinidia36370	Actinidia11309	0.100323
Actinidia36370	Actinidia11323	0.0520271
Actinidia36370	Actinidia11408	0.109359
Actinidia36370	Actinidia11409	0.084132
Actinidia36370	Actinidia11426	0.103246
Actinidia36370	Actinidia11500	0.0797811
Actinidia36370	Actinidia11573	0.167261
Actinidia36370	Actinidia11617	0.132405
Actinidia36370	Actinidia11634	0.128362
Actinidia36370	Actinidia11637	0.163025
Actinidia36370	Actinidia11693	0.0367948
Actinidia36370	Actinidia11749	0.084647
Actinidia36370	Actinidia11754	0.115829
Actinidia36370	Actinidia11778	0.0882432
Actinidia36370	Actinidia11810	0.128256
Actinidia36370	Actinidia11833	0.085585
Actinidia36370	Actinidia11855	0.12217
Actinidia36370	Actinidia11862	0.128027
Actinidia36370	Actinidia11870	0.0787362
Actinidia36370	Actinidia11873	0.168227
Actinidia36370	Actinidia11996	0.029763
Actinidia36370	Actinidia12036	0.153166
Actinidia36370	Actinidia12174	0.0731774
Actinidia36370	Actinidia12195	0.122166
Actinidia36370	Actinidia12236	0.0973143
Actinidia36370	Actinidia12398	0.118196
Actinidia36370	Actinidia12533	0.168325
Actinidia36370	Actinidia12555	0.264975
Actinidia36370	Actinidia12556	0.0773945
Actinidia36370	Actinidia12688	0.219989
Actinidia36370	Actinidia12777	0.025849
Actinidia36370	Actinidia12783	0.170307
Actinidia36370	Actinidia12880	0.123906
Actinidia36370	Actinidia12902	0.123467
Actinidia36370	Actinidia12979	0.181922
Actinidia36370	Actinidia13029	0.0673381
Actinidia36370	Actinidia13031	0.110986
Actinidia36370	Actinidia13059	0.146073
Actinidia36370	Actinidia13088	0.0332047
Actinidia36370	Actinidia13103	0.198623
Actinidia36370	Actinidia13250	0.0738576
Actinidia36370	Actinidia13259	0.0542561
Actinidia36370	Actinidia13375	0.0961423
Actinidia36370	Actinidia13377	0.0755433
Actinidia36370	Actinidia13419	0.061603
Actinidia36370	Actinidia13473	0.0534011
Actinidia36370	Actinidia13525	0.0788404
Actinidia36370	Actinidia13528	0.0456558
Actinidia36370	Actinidia13573	0.0220876
Actinidia36370	Actinidia13599	0.193075
Actinidia36370	Actinidia13603	0.172628
Actinidia36370	Actinidia13638	0.153111
Actinidia36370	Actinidia13686	0.135658
Actinidia36370	Actinidia13687	0.176957
Actinidia36370	Actinidia13728	0.111955
Actinidia36370	Actinidia13741	0.108694
Actinidia36370	Actinidia13742	0.0553748
Actinidia36370	Actinidia13774	0.0515913
Actinidia36370	Actinidia13842	0.0672309
Actinidia36370	Actinidia13868	0.0379253
Actinidia36370	Actinidia13910	0.0443835
Actinidia36370	Actinidia13917	0.0653717
Actinidia36370	Actinidia13918	0.102604
Actinidia36370	Actinidia13936	0.041206
Actinidia36370	Actinidia13952	0.0219708
Actinidia36370	Actinidia14027	0.102031
Actinidia36370	Actinidia14169	0.140579
Actinidia36370	Actinidia14225	0.154267
Actinidia36370	Actinidia14284	0.0735334
Actinidia36370	Actinidia14285	0.0859166
Actinidia36370	Actinidia14528	0.171343
Actinidia36370	Actinidia14534	0.111377
Actinidia36370	Actinidia14658	0.187556
Actinidia36370	Actinidia14735	0.0904717
Actinidia36370	Actinidia14747	0.0928322
Actinidia36370	Actinidia14767	0.0620768
Actinidia36370	Actinidia14792	0.10849
Actinidia36370	Actinidia14793	0.0607985
Actinidia36370	Actinidia14801	0.0993299
Actinidia36370	Actinidia14831	0.24515
Actinidia36370	Actinidia14992	0.0849767
Actinidia36370	Actinidia14996	0.152349
Actinidia36370	Actinidia15074	0.0569306
Actinidia36370	Actinidia15075	0.0385991
Actinidia36370	Actinidia15076	0.0996585
Actinidia36370	Actinidia15082	0.206882
Actinidia36370	Actinidia15092	0.053187
Actinidia36370	Actinidia15152	0.0903802
Actinidia36370	Actinidia15165	0.119968
Actinidia36370	Actinidia15241	0.0505251
Actinidia36370	Actinidia15286	0.136712
Actinidia36370	Actinidia15348	0.0861035
Actinidia36370	Actinidia15352	0.0327297
Actinidia36370	Actinidia15410	0.106582
Actinidia36370	Actinidia15420	0.0222787
Actinidia36370	Actinidia15421	0.140125
Actinidia36370	Actinidia15426	0.138921
Actinidia36370	Actinidia15433	0.15449
Actinidia36370	Actinidia15460	0.0504968
Actinidia36370	Actinidia15465	0.0659109
Actinidia36370	Actinidia15491	0.0881969
Actinidia36370	Actinidia15499	0.201506
Actinidia36370	Actinidia15500	0.158145
Actinidia36370	Actinidia15655	0.0606203
Actinidia36370	Actinidia15732	0.146721
Actinidia36370	Actinidia15764	0.140462
Actinidia36370	Actinidia15781	0.171971
Actinidia36370	Actinidia15799	0.121689
Actinidia36370	Actinidia15883	0.106563
Actinidia36370	Actinidia15904	0.034481
Actinidia36370	Actinidia15937	0.0525577
Actinidia36370	Actinidia15976	0.0982894
Actinidia36370	Actinidia16034	0.135519
Actinidia36370	Actinidia16057	0.169398
Actinidia36370	Actinidia16078	0.101617
Actinidia36370	Actinidia16079	0.0615025
Actinidia36370	Actinidia16080	0.029471
Actinidia36370	Actinidia16178	0.0462408
Actinidia36370	Actinidia16179	0.0891584
Actinidia36370	Actinidia16232	0.250316
Actinidia36370	Actinidia16241	0.0253496
Actinidia36370	Actinidia16292	0.0466366
Actinidia36370	Actinidia16343	0.0299077
Actinidia36370	Actinidia16358	0.0722008
Actinidia36370	Actinidia16397	0.129954
Actinidia36370	Actinidia16455	0.218542
Actinidia36370	Actinidia16458	0.0719782
Actinidia36370	Actinidia16465	0.0653353
Actinidia36370	Actinidia16483	0.109287
Actinidia36370	Actinidia16583	0.106414
Actinidia36370	Actinidia16644	0.0570952
Actinidia36370	Actinidia16659	0.109076
Actinidia36370	Actinidia16660	0.0647085
Actinidia36370	Actinidia16833	0.153423
Actinidia36370	Actinidia16963	0.0390104
Actinidia36370	Actinidia16984	0.174896
Actinidia36370	Actinidia16985	0.101487
Actinidia36370	Actinidia17015	0.0926915
Actinidia36370	Actinidia17019	0.0800277
Actinidia36370	Actinidia17026	0.0469649
Actinidia36370	Actinidia17052	0.127814
Actinidia36370	Actinidia17154	0.1458
Actinidia36370	Actinidia17157	0.0661365
Actinidia36370	Actinidia17212	0.0440142
Actinidia36370	Actinidia17242	0.0445371
Actinidia36370	Actinidia17286	0.0348004
Actinidia36370	Actinidia17359	0.165467
Actinidia36370	Actinidia17651	0.139499
Actinidia36370	Actinidia17710	0.0586112
Actinidia36370	Actinidia17761	0.131988
Actinidia36370	Actinidia17800	0.0529001
Actinidia36370	Actinidia17863	0.185828
Actinidia36370	Actinidia17958	0.185697
Actinidia36370	Actinidia18132	0.0958162
Actinidia36370	Actinidia18173	0.127152
Actinidia36370	Actinidia18177	0.0301574
Actinidia36370	Actinidia18183	0.0747517
Actinidia36370	Actinidia18195	0.0371554
Actinidia36370	Actinidia18201	0.0904702
Actinidia36370	Actinidia18206	0.229288
Actinidia36370	Actinidia18477	0.0895387
Actinidia36370	Actinidia18547	0.042024
Actinidia36370	Actinidia18553	0.116276
Actinidia36370	Actinidia18559	0.038291
Actinidia36370	Actinidia18588	0.0353175
Actinidia36370	Actinidia18634	0.0823435
Actinidia36370	Actinidia18649	0.113164
Actinidia36370	Actinidia18663	0.113105
Actinidia36370	Actinidia18672	0.0508963
Actinidia36370	Actinidia18680	0.209677
Actinidia36370	Actinidia18687	0.200062
Actinidia36370	Actinidia18714	0.183706
Actinidia36370	Actinidia18783	0.0868834
Actinidia36370	Actinidia18843	0.0592945
Actinidia36370	Actinidia18845	0.126528
Actinidia36370	Actinidia18858	0.0824508
Actinidia36370	Actinidia18864	0.0383368
Actinidia36370	Actinidia18878	0.23162
Actinidia36370	Actinidia18894	0.11819
Actinidia36370	Actinidia18956	0.0471462
Actinidia36370	Actinidia19020	0.168414
Actinidia36370	Actinidia19042	0.147645
Actinidia36370	Actinidia19152	0.0229686
Actinidia36370	Actinidia19153	0.0383306
Actinidia36370	Actinidia19185	0.152333
Actinidia36370	Actinidia19227	0.0760883
Actinidia36370	Actinidia19298	0.176378
Actinidia36370	Actinidia19331	0.0580551
Actinidia36370	Actinidia19574	0.108904
Actinidia36370	Actinidia19577	0.097153
Actinidia36370	Actinidia19705	0.122238
Actinidia36370	Actinidia19711	0.0909157
Actinidia36370	Actinidia19753	0.131998
Actinidia36370	Actinidia19771	0.157146
Actinidia36370	Actinidia19792	0.0479682
Actinidia36370	Actinidia19801	0.0843984
Actinidia36370	Actinidia19814	0.0271579
Actinidia36370	Actinidia19850	0.039965
Actinidia36370	Actinidia19857	0.0901132
Actinidia36370	Actinidia19880	0.215384
Actinidia36370	Actinidia19934	0.0270741
Actinidia36370	Actinidia19984	0.0334943
Actinidia36370	Actinidia20101	0.13668
Actinidia36370	Actinidia20137	0.14565
Actinidia36370	Actinidia20214	0.0842218
Actinidia36370	Actinidia20229	0.0702158
Actinidia36370	Actinidia20253	0.202047
Actinidia36370	Actinidia20297	0.127171
Actinidia36370	Actinidia20338	0.0784399
Actinidia36370	Actinidia20378	0.0936512
Actinidia36370	Actinidia20394	0.0315841
Actinidia36370	Actinidia20598	0.187998
Actinidia36370	Actinidia20604	0.118844
Actinidia36370	Actinidia20618	0.116608
Actinidia36370	Actinidia20785	0.16557
Actinidia36370	Actinidia20788	0.0770642
Actinidia36370	Actinidia20864	0.157063
Actinidia36370	Actinidia20993	0.0841468
Actinidia36370	Actinidia21084	0.149001
Actinidia36370	Actinidia21149	0.17866
Actinidia36370	Actinidia21156	0.0633643
Actinidia36370	Actinidia21163	0.0612295
Actinidia36370	Actinidia21165	0.0436732
Actinidia36370	Actinidia21208	0.0926683
Actinidia36370	Actinidia21251	0.195033
Actinidia36370	Actinidia21264	0.106859
Actinidia36370	Actinidia21329	0.0512386
Actinidia36370	Actinidia21334	0.138857
Actinidia36370	Actinidia21436	0.0310592
Actinidia36370	Actinidia21438	0.102991
Actinidia36370	Actinidia21467	0.121804
Actinidia36370	Actinidia21469	0.152052
Actinidia36370	Actinidia21471	0.204076
Actinidia36370	Actinidia21597	0.050339
Actinidia36370	Actinidia21723	0.13142
Actinidia36370	Actinidia21821	0.0870389
Actinidia36370	Actinidia21896	0.236206
Actinidia36370	Actinidia21958	0.12256
Actinidia36370	Actinidia22142	0.0339445
Actinidia36370	Actinidia22151	0.110722
Actinidia36370	Actinidia22185	0.148073
Actinidia36370	Actinidia22213	0.130267
Actinidia36370	Actinidia22228	0.132362
Actinidia36370	Actinidia22235	0.0820306
Actinidia36370	Actinidia22236	0.049826
Actinidia36370	Actinidia22272	0.0242937
Actinidia36370	Actinidia22320	0.0712029
Actinidia36370	Actinidia22334	0.103477
Actinidia36370	Actinidia22373	0.0354301
Actinidia36370	Actinidia22432	0.138775
Actinidia36370	Actinidia22460	0.0901432
Actinidia36370	Actinidia22510	0.0421549
Actinidia36370	Actinidia22531	0.193485
Actinidia36370	Actinidia22603	0.0803264
Actinidia36370	Actinidia22631	0.185284
Actinidia36370	Actinidia22638	0.121106
Actinidia36370	Actinidia22796	0.146981
Actinidia36370	Actinidia22854	0.0648612
Actinidia36370	Actinidia22872	0.163087
Actinidia36370	Actinidia22937	0.0347257
Actinidia36370	Actinidia22962	0.039121
Actinidia36370	Actinidia23020	0.0267388
Actinidia36370	Actinidia23028	0.0229255
Actinidia36370	Actinidia23037	0.0723167
Actinidia36370	Actinidia23038	0.0562296
Actinidia36370	Actinidia23039	0.100073
Actinidia36370	Actinidia23069	0.0251143
Actinidia36370	Actinidia23167	0.154509
Actinidia36370	Actinidia23194	0.112225
Actinidia36370	Actinidia23227	0.0551062
Actinidia36370	Actinidia23274	0.177856
Actinidia36370	Actinidia23277	0.152975
Actinidia36370	Actinidia23278	0.128737
Actinidia36370	Actinidia23301	0.120547
Actinidia36370	Actinidia23396	0.0392805
Actinidia36370	Actinidia23415	0.0382687
Actinidia36370	Actinidia23458	0.210745
Actinidia36370	Actinidia23540	0.0941711
Actinidia36370	Actinidia23555	0.0546056
Actinidia36370	Actinidia23587	0.164029
Actinidia36370	Actinidia23730	0.22438
Actinidia36370	Actinidia23769	0.0370184
Actinidia36370	Actinidia23802	0.0273575
Actinidia36370	Actinidia23880	0.12053
Actinidia36370	Actinidia23927	0.0864906
Actinidia36370	Actinidia23973	0.0364669
Actinidia36370	Actinidia23984	0.0670157
Actinidia36370	Actinidia24230	0.176567
Actinidia36370	Actinidia24267	0.102185
Actinidia36370	Actinidia24382	0.242304
Actinidia36370	Actinidia24420	0.10177
Actinidia36370	Actinidia24424	0.102851
Actinidia36370	Actinidia24483	0.113727
Actinidia36370	Actinidia24496	0.154135
Actinidia36370	Actinidia24529	0.168692
Actinidia36370	Actinidia24530	0.133663
Actinidia36370	Actinidia24531	0.251006
Actinidia36370	Actinidia24571	0.0981223
Actinidia36370	Actinidia24638	0.0816465
Actinidia36370	Actinidia24744	0.076281
Actinidia36370	Actinidia24822	0.118645
Actinidia36370	Actinidia24867	0.0522707
Actinidia36370	Actinidia24886	0.17786
Actinidia36370	Actinidia25009	0.0445154
Actinidia36370	Actinidia25016	0.121962
Actinidia36370	Actinidia25019	0.121694
Actinidia36370	Actinidia25020	0.0634205
Actinidia36370	Actinidia25065	0.094152
Actinidia36370	Actinidia25186	0.110764
Actinidia36370	Actinidia25242	0.135539
Actinidia36370	Actinidia25292	0.0262369
Actinidia36370	Actinidia25340	0.147533
Actinidia36370	Actinidia25352	0.0584195
Actinidia36370	Actinidia25357	0.0589168
Actinidia36370	Actinidia25401	0.0577458
Actinidia36370	Actinidia25421	0.0762587
Actinidia36370	Actinidia25435	0.0878436
Actinidia36370	Actinidia25483	0.0625611
Actinidia36370	Actinidia25606	0.0677394
Actinidia36370	Actinidia25647	0.184538
Actinidia36370	Actinidia25680	0.0707251
Actinidia36370	Actinidia25763	0.177762
Actinidia36370	Actinidia25817	0.109118
Actinidia36370	Actinidia25879	0.070708
Actinidia36370	Actinidia26110	0.06348
Actinidia36370	Actinidia26126	0.108283
Actinidia36370	Actinidia26181	0.0587204
Actinidia36370	Actinidia26185	0.0848862
Actinidia36370	Actinidia26218	0.150804
Actinidia36370	Actinidia26239	0.199057
Actinidia36370	Actinidia26301	0.173241
Actinidia36370	Actinidia26411	0.0610455
Actinidia36370	Actinidia26519	0.10819
Actinidia36370	Actinidia26520	0.107302
Actinidia36370	Actinidia26599	0.105917
Actinidia36370	Actinidia26724	0.0249542
Actinidia36370	Actinidia26741	0.0597859
Actinidia36370	Actinidia26754	0.0267959
Actinidia36370	Actinidia26802	0.0832319
Actinidia36370	Actinidia26865	0.105798
Actinidia36370	Actinidia26911	0.1712
Actinidia36370	Actinidia26912	0.151989
Actinidia36370	Actinidia26952	0.121658
Actinidia36370	Actinidia26969	0.120472
Actinidia36370	Actinidia26997	0.243839
Actinidia36370	Actinidia27106	0.0293753
Actinidia36370	Actinidia27144	0.0268247
Actinidia36370	Actinidia27160	0.221041
Actinidia36370	Actinidia27279	0.0272754
Actinidia36370	Actinidia27456	0.049905
Actinidia36370	Actinidia27458	0.219055
Actinidia36370	Actinidia27459	0.117409
Actinidia36370	Actinidia27497	0.163329
Actinidia36370	Actinidia27509	0.149411
Actinidia36370	Actinidia27518	0.143556
Actinidia36370	Actinidia27655	0.202753
Actinidia36370	Actinidia27743	0.117409
Actinidia36370	Actinidia27808	0.162524
Actinidia36370	Actinidia27824	0.0860043
Actinidia36370	Actinidia27850	0.111131
Actinidia36370	Actinidia27913	0.0598471
Actinidia36370	Actinidia27920	0.0554976
Actinidia36370	Actinidia27942	0.228384
Actinidia36370	Actinidia27944	0.0299819
Actinidia36370	Actinidia27968	0.179025
Actinidia36370	Actinidia28115	0.229425
Actinidia36370	Actinidia28126	0.202227
Actinidia36370	Actinidia28283	0.117634
Actinidia36370	Actinidia28291	0.155896
Actinidia36370	Actinidia28392	0.0325561
Actinidia36370	Actinidia28431	0.0345504
Actinidia36370	Actinidia28492	0.0584815
[truncated: 1,295 more rows]

## Sheet: Table S4
Table S4 Summary of transcriptome profile in wild-type and GGP-overexpression transgenic lines
Gene ID	MHWT-1	MHWT-2	OE981-1	OE981-2	OE9810-1	OE9810-2
Actinidia00001	6.10417	5.09908	4.44052	2.98242	3.51326	3.78103
Actinidia00002	0.08103	0.114531	0.158551	0.262742	0.785552	0.75384
Actinidia00003	0	0	0	0	0	0
Actinidia00004	29.6084	29.2325	35.7271	45.2001	36.5301	46.7759
Actinidia00005	0.665523	1.4843	1.13574	0.938536	1.08785	0.76951
Actinidia00006	58.7491	58.7864	63.5967	65.1288	50.3496	48.1485
Actinidia00007	0.673728	0.61915	0.900656	0.132564	0.615185	0.721491
Actinidia00008	0	0.178568	0	0.048262	0.102639	0.25609
Actinidia00009	0.022034	0.013109	0	0.006607	0.023448	0
Actinidia00010	19.0332	21.8705	20.2956	20.212	23.7082	22.096
Actinidia00011	0	0	0	0	0	0
Actinidia00012	0.143032	0.622142	0.053297	0.043233	0.192985	0.169139
Actinidia00013	2.088	2.72424	1.63847	1.98468	2.3365	2.17757
Actinidia00014	164.96	165.082	176.503	198.414	213.241	273.774
Actinidia00015	0	0	0.041375	0	0.623198	0.213943
Actinidia00016	16.5989	16.5376	16.1607	15.405	19.3006	18.1573
Actinidia00017	3.56101	3.24616	2.99424	4.26687	5.11688	4.9543
Actinidia00018	0.499763	0.792466	0.50849	0.511076	0.863764	0.482284
Actinidia00019	5.23025	4.75712	5.88791	3.69927	4.71378	4.69703
Actinidia00020	0.698963	0.382637	0.679151	0.846901	1.12736	1.01978
Actinidia00021	10.708	11.5058	10.9301	9.42493	9.62242	9.65138
Actinidia00022	0	0	0	0	0	0
Actinidia00023	18.6584	17.9419	15.9232	13.1245	21.8513	14.2833
Actinidia00024	0.302869	0.076254	0.300401	0.656046	0.302742	0.333325
Actinidia00025	62.5993	64.8929	60.5956	47.5686	50.7282	46.6134
Actinidia00026	23.4367	27.3011	34.898	42.9769	53.491	58.7863
Actinidia00027	9.78392	10.1076	11.545	12.91	11.5178	12.3175
Actinidia00028	4.76721	4.43152	4.17941	3.85689	6.1418	5.06406
Actinidia00029	9.89763	8.88168	8.61494	6.96767	6.43062	6.14458
Actinidia00030	0.048618	0	0	0.037081	0	0
Actinidia00031	5.78111	6.02392	6.21364	4.2904	6.68436	7.2528
Actinidia00032	3.15364	5.08277	3.69208	5.15832	4.04478	4.60068
Actinidia00033	2.26063	2.65662	3.47346	3.25616	2.95415	3.45588
Actinidia00034	0	0	0	0	0	0
Actinidia00035	0.078409	0.115647	0.03106	0.020631	0.094651	0.089876
Actinidia00036	0.005813	0	0.141299	0.016136	0.016412	0
Actinidia00037	1.603	1.9782	1.53998	1.65722	1.90004	1.51964
Actinidia00038	11.7495	12.263	15.4053	13.1526	12.7161	15.2519
Actinidia00039	7.76584	5.63891	11.3566	11.4853	7.15551	11.1405
Actinidia00040	152.052	165.1	136.492	133.712	123.116	122.842
Actinidia00041	8.96141	6.24653	9.76288	7.78137	11.5355	11.9157
Actinidia00042	8.0621	7.69754	6.93567	6.81635	6.95023	6.66153
Actinidia00043	1.15281	0.616677	0.865361	1.22294	2.41481	1.58765
Actinidia00044	2.42134	2.40073	2.86807	2.77703	3.57069	2.6505
Actinidia00045	3.41152	2.75991	3.71575	3.21333	3.14887	3.88638
Actinidia00046	11.1564	11.7869	13.5442	16.4372	12.5427	13.0782
Actinidia00047	8.30583	8.97354	9.61793	12.7014	7.41523	7.5427
Actinidia00048	17.9095	24.149	17.0136	11.954	15.5564	17.2645
Actinidia00049	66.4038	58.1888	34.6583	35.9266	30.9389	32.9646
Actinidia00050	3.71436	3.24666	2.63957	3.2503	3.86651	2.63532
Actinidia00051	31.7584	36.6044	25.4112	28.7418	28.7592	31.0762
Actinidia00052	0	0	0	0	0	0
Actinidia00053	17.6376	15.1992	14.2393	12.1619	13.4892	13.4697
Actinidia00054	0.85025	1.3131	0.674452	1.12948	0.546597	0.816221
Actinidia00055	51.5152	59.8203	68.6274	83.0309	82.86	85.1638
Actinidia00056	2.12733	1.3498	1.54168	1.67711	1.49806	1.37138
Actinidia00057	25.336	27.6873	22.1737	27.9242	22.3792	22.8744
Actinidia00058	0	0	0	0	0	0
Actinidia00059	0	0	0	0	0	0
Actinidia00060	7.32768	6.95485	8.46647	8.91035	8.45481	9.21422
Actinidia00061	0.288752	0.716416	0.305323	2.00509	0.734056	1.45531
Actinidia00062	9.3206	8.56194	10.2098	14.695	15.1968	18.8831
Actinidia00063	18.1654	18.0585	19.3804	14.2132	15.2537	16.8351
Actinidia00064	8.26511	5.70402	7.34631	7.11402	6.62272	5.31172
Actinidia00065	0	0	0	0	0	0
Actinidia00066	19.788	24.501	24.0476	26.0586	24.7972	25.3111
Actinidia00067	0.56209	0.092607	0.148695	0.254825	0.131245	0.186461
Actinidia00068	0	0	0	0	0	0
Actinidia00069	22.0857	15.3606	15.4306	18.5974	15.7196	20.0918
Actinidia00070	32.7403	9.97147	7.41651	8.69084	35.3766	44.1742
Actinidia00071	0	0	0	0	0	0
Actinidia00072	10.8312	11.0778	10.0547	10.667	11.5582	11.3148
Actinidia00073	2.80443	2.59244	5.0542	5.53648	6.19225	6.09481
Actinidia00074	24.6268	26.895	29.1559	28.8023	23.0088	27.0522
Actinidia00075	28.9212	33.6232	36.1232	34.8899	28.1924	31.9343
Actinidia00076	4.64444	3.00912	3.20858	3.59529	2.81645	4.86416
Actinidia00077	9.24681	4.58006	1.33534	4.77661	8.30878	9.29464
Actinidia00078	0.060621	0	0	0	0	0
Actinidia00079	2.91178	1.78915	3.55806	1.88456	3.28386	3.47477
Actinidia00080	5.77433	2.55595	4.30829	3.93994	3.89438	4.00207
Actinidia00081	6.03585	4.53408	6.91643	5.24414	8.97236	7.74324
Actinidia00082	14.6422	13.511	14.1184	15.0955	15.3581	14.4588
Actinidia00083	0.056582	0	0	0	0	0
Actinidia00084	28.7384	25.9977	29.0736	33.0396	26.5712	34.3001
Actinidia00085	1.43	2.23372	2.13374	1.54088	2.01902	2.40031
Actinidia00086	1.33518	1.35395	1.59587	1.4726	1.30752	1.08714
Actinidia00087	25.9975	24.9066	24.1541	27.11	19.2173	20.4787
Actinidia00088	25.6203	14.1772	28.3178	18.7622	18.2597	17.684
Actinidia00089	5.71417	6.37082	6.34452	6.73106	8.75644	10.0388
Actinidia00090	14.1799	12.8893	11.0199	11.0564	12.5578	12.1437
Actinidia00091	18.9779	18.0877	18.2086	20.6128	16.9186	18.961
Actinidia00092	6.49205	4.50653	4.54506	6.39289	5.54711	5.27441
Actinidia00093	0.057832	0.174317	0.245384	0.189309	0.128442	0.156961
Actinidia00094	17.0332	12.7862	22.7897	21.209	23.3357	27.8589
Actinidia00095	12.9504	13.9768	14.7707	16.2514	14.0156	14.5429
Actinidia00096	5.69536	5.00327	3.6211	4.48207	3.98428	3.61255
Actinidia00097	0	0	0	0	0	0
Actinidia00098	19.4679	26.1971	13	12.3875	18.9234	17.9571
Actinidia00099	2.42056	3.93534	1.48907	2.31742	4.10986	3.83676
Actinidia00100	4.11888	4.81896	3.60129	3.81268	6.2524	6.74141
Actinidia00101	0	0	0	0	0.09942	0
Actinidia00102	0	0	0	0	0	0
Actinidia00103	2.49594	2.70586	3.42492	4.50246	3.70937	3.6737
Actinidia00104	234.926	236.763	293.237	325.249	427.188	475.914
Actinidia00105	12.7517	13.4363	11.4553	9.76428	11.1874	14.0855
Actinidia00106	0	0	0	0	0.113543	0.054878
Actinidia00107	18.1691	21.432	18.0435	19.9025	19.655	18.0176
Actinidia00108	0.596774	0	0.384102	0.130196	0.57385	0.387485
Actinidia00109	0	0	0	0	0	0
Actinidia00110	0	0.066038	0.148183	0	0	0
Actinidia00111	0	0.136695	0	0	0.000595	0
Actinidia00112	23.8913	16.6309	20.8873	17.8715	18.6162	16.9932
Actinidia00113	6.92753	5.56777	9.32428	7.58442	7.30004	10.3936
Actinidia00114	15.4229	15.3733	14.2093	15.8339	12.2546	13.8142
Actinidia00115	9.64859	7.65449	6.45491	8.1896	8.79478	8.79871
Actinidia00116	7.39444	7.0495	8.30161	8.22402	9.64471	10.585
Actinidia00117	204.27	232.34	199.353	219.496	188.373	220.901
Actinidia00118	3.0553	4.21485	3.4508	2.4125	1.56338	1.73688
Actinidia00119	31.7788	40.2351	26.1198	25.1424	27.9409	27.7831
Actinidia00120	10.9354	10.344	12.5828	11.3471	11.4256	11.1666
Actinidia00121	0.725802	0.677947	0.71155	1.29634	0.195305	1.12801
Actinidia00122	5.2952	7.31024	5.22465	6.70893	4.98855	7.42403
Actinidia00123	1.42739	2.14487	1.2593	1.06762	1.6098	0.931264
Actinidia00124	1.24466	1.27795	0.98903	1.88843	2.11411	1.7394
Actinidia00125	0.236411	0.262901	0.802661	0.356285	0.098591	0.233522
Actinidia00126	0.259743	0.543511	0.19403	0.138148	0.441353	0.468252
Actinidia00127	0.327995	0.17526	0.17676	0.325573	0.244362	0.149788
Actinidia00128	1.50803	1.05705	1.74213	1.55963	1.01134	0.95002
Actinidia00129	0.58548	0	0.222873	0.010674	0.559931	0.086291
Actinidia00130	0.172951	0.038378	0.54719	0.173247	0.283068	0.286397
Actinidia00131	0.024696	0.058447	0	0.000133	0.14661	0
Actinidia00132	0.065937	0	0.037745	0.089975	0.139946	0.053797
Actinidia00133	0	0	0	0	0	0
Actinidia00134	0	0	0	0	0	0
Actinidia00135	5.389	4.35409	4.83946	4.58756	4.44806	5.76117
Actinidia00136	1.00329	1.18253	1.16819	1.77291	0.353075	0.542249
Actinidia00137	0.084706	0.161212	0.040453	0	0.114088	0.075615
Actinidia00138	19.0328	18.534	21.0332	19.7538	21.0668	22.0079
Actinidia00139	0.549358	0.455035	0.521978	0.636776	0.59969	0.654832
Actinidia00140	2.07103	2.82443	1.71613	1.91863	2.40772	1.96983
Actinidia00141	3.36126	4.36972	3.02355	3.00681	3.65223	3.81427
Actinidia00142	1.81289	2.16288	1.35885	2.69315	2.10522	2.1364
Actinidia00143	3.02038	2.52728	2.8026	1.90263	1.9357	2.85162
Actinidia00144	5.03838	5.22029	5.39712	5.59683	5.57686	4.60185
Actinidia00145	26.4692	45.2589	33.7106	30.3778	41.93	41.9732
Actinidia00146	0	0	0	0	0	0
Actinidia00147	2.14772	0.551524	1.1789	1.3862	1.31164	1.9695
Actinidia00148	19.4933	24.0613	22.1452	21.395	19.0023	18.9734
Actinidia00149	0.502058	0.485419	0.66121	0.808869	0.637643	0.89892
Actinidia00150	8.45008	8.47007	8.78615	7.70387	8.88722	8.58248
Actinidia00151	4.2954	3.72535	2.45134	3.4225	4.11055	4.08149
Actinidia00152	16.6341	14.3424	19.4554	18.8185	19.7472	18.668
Actinidia00153	57.6267	55.2915	50.5844	54.3938	53.3891	50.885
Actinidia00154	0.449457	1.00924	0.357814	0.32094	1.12575	0.881376
Actinidia00155	3.76965	2.57409	2.77011	1.63165	2.88438	2.09867
Actinidia00156	11.2068	12.6883	9.43872	11.1272	12.866	11.242
Actinidia00157	17.3567	17.7832	15.9248	16.4489	16.6959	15.3304
Actinidia00158	0	0	0	0	0	0
Actinidia00159	3.35699	2.71406	3.26442	2.71532	3.15157	3.28203
Actinidia00160	9.27591	7.45761	7.48258	6.5693	6.85696	7.05614
Actinidia00161	10.4768	8.51801	9.2339	8.17312	10.6228	11.0166
Actinidia00162	0	0	0	0	0	0
Actinidia00163	0	0	0	0	0	0
Actinidia00164	9.70272	8.17753	9.61588	7.73736	9.22567	11.0506
Actinidia00165	0.204001	0.503707	0.316125	0.144498	0.118749	0.331598
Actinidia00166	82.5641	87.1797	96.8959	135.536	138.782	165.52
Actinidia00167	22.7043	24.1869	22.0711	19.332	19.573	20.6735
Actinidia00168	3.01552	3.39119	3.2789	2.43172	2.36314	2.66854
Actinidia00169	0	0	0	0	0	0
Actinidia00170	20.6748	23.7451	23.688	21.8367	20.0832	17.5671
Actinidia00171	47.6549	39.2415	42.2328	50.7994	40.7843	42.748
Actinidia00172	6.58953	7.4399	5.93302	6.78374	5.80518	6.89048
Actinidia00173	3.52018	2.79024	2.80659	4.37678	1.9903	2.1844
Actinidia00174	3.31209	3.00685	5.92458	4.2874	4.17411	4.55942
Actinidia00175	0.407342	0.189543	0.158134	0.034697	0.285204	0.170866
Actinidia00176	5.57419	5.85078	5.93957	5.43778	5.85917	7.83247
Actinidia00177	21.1289	23.1234	16.4689	17.9505	18.1013	17.6916
Actinidia00178	3.36479	2.14374	1.91947	2.19301	1.28025	1.752
Actinidia00179	0.249462	0.222549	0.038228	0	0	0.773113
Actinidia00180	17.2586	20.4066	20.2215	15.5115	13.6221	15.223
Actinidia00181	3.84891	2.99801	4.27203	3.35983	5.01217	4.67539
Actinidia00182	9.03137	8.24285	9.34612	8.70503	9.36796	9.87103
Actinidia00183	33.4871	41.4823	40.4934	32.9081	33.9428	29.3265
Actinidia00184	1.28266	0.613115	0.865893	1.07618	0.496822	0.68227
Actinidia00185	29.563	31.8339	31.1114	28.9892	35.9852	32.8293
Actinidia00186	8.52796	8.14666	9.1382	8.67784	8.1841	8.52128
Actinidia00187	10.0665	6.09784	9.61938	7.94439	7.61197	9.43047
Actinidia00188	0.65889	0.510112	0.00609	0.368474	1.53465	1.79458
Actinidia00189	12.9864	13.6407	12.7187	14.6607	12.4587	13.0398
Actinidia00190	0	0	0	0	0	0
Actinidia00191	3.7387	3.26608	4.06243	3.42536	3.44233	3.90999
Actinidia00192	5.19143	3.44179	3.4988	3.99541	3.55575	3.98366
Actinidia00193	0.210928	0.06403	0.075578	0.005379	0.094054	0
Actinidia00194	3.06147	4.6211	2.02514	2.6101	3.55817	4.01574
Actinidia00195	76.0255	46.8181	79.4397	87.2387	54.228	61.7722
Actinidia00196	34.299	37.9989	30.044	30.3694	32.5925	31.9939
Actinidia00197	0.732932	0.491564	0.626972	0.66535	0.432429	0.866712
Actinidia00198	0	0	0.041585	0	0	0
Actinidia00199	27.2886	27.0512	20.4889	21.1303	20.7612	20.2166
Actinidia00200	3.65702	3.34644	3.92726	4.35554	4.18531	4.39726
Actinidia00201	0.201218	0	0.395017	0.499119	0.558451	0.686042
Actinidia00202	7.47759	3.1681	13.0836	13.7665	7.76778	6.64935
Actinidia00203	0	0	0	0	0	0
Actinidia00204	11.0916	13.6158	9.97806	12.2644	15.2872	15.961
Actinidia00205	0	0	0	0	0	0
Actinidia00206	1.0329	0.728446	2.18212	2.25357	1.26182	1.03185
Actinidia00207	4.81898	2.5012	7.27542	6.22248	4.09715	3.84021
Actinidia00208	18.8173	20.5831	21.8963	20.5997	20.6935	26.0821
Actinidia00209	9.72939	11.8323	9.37662	9.89484	10.5985	10.1115
Actinidia00210	0.015442	0	0.146264	0.159608	0.071179	0.156351
Actinidia00211	0.729952	0.749634	0.152494	0.682352	0.555453	1.85748
Actinidia00212	7.82766	5.38604	4.76996	6.46876	5.09037	5.54321
Actinidia00213	0	0	0	0	0	0
Actinidia00214	0	0	0	0	0	0
Actinidia00215	1.61773	1.48319	8.59724	5.7869	3.97777	4.00219
Actinidia00216	0	0	0	0	0	0
Actinidia00217	0	0	0	0	0	0
Actinidia00218	6.30083	5.61597	4.62262	5.4761	6.09691	6.52707
Actinidia00219	7.66077	7.83907	10.1276	11.5425	11.4731	14.2873
Actinidia00220	6.10743	7.66318	3.45475	4.48743	6.49761	3.03656
Actinidia00221	8.33718	8.53554	8.00337	8.66252	9.25876	7.72753
Actinidia00222	0	0.053703	0.037206	0.182704	0.034413	0.04031
Actinidia00223	4.62109	6.88916	4.45303	4.61405	5.38153	5.68512
Actinidia00224	21.9846	24.0431	17.7744	17.5655	15.868	16.5908
Actinidia00225	2.21376	2.22691	2.04456	1.34076	1.63266	2.14404
Actinidia00226	0.542411	2.4756	2.21571	1.49345	3.52345	0.730028
Actinidia00227	5.54779	5.62257	6.00193	4.56138	5.86359	4.73123
Actinidia00228	16.0702	7.74255	17.4475	17.2905	15.6249	15.5948
Actinidia00229	24.7678	21.5756	24.0668	23.5829	23.5672	23.0143
Actinidia00230	0	0	0	0	0	0
Actinidia00231	0.109431	0.426336	0.232807	0	0.254616	0.174036
Actinidia00232	16.756	18.5804	37.0252	36.1016	37.2773	39.3535
Actinidia00233	0.853671	0.673971	0.688454	0.796306	0.830939	0.923318
Actinidia00234	0	0	0	0.107339	0	0
Actinidia00235	24.8277	19.7574	29.0344	25.1026	24.3252	28.0879
Actinidia00236	53.7403	47.4135	63.9107	62.2645	55.8459	59.3803
Actinidia00237	0	0.272884	0.104732	0.05675	0	0.187809
Actinidia00238	19.6931	17.7646	20.686	19.4244	17.4277	20.5126
Actinidia00239	0.110661	0.180644	0	0.092017	0.441505	0.323116
Actinidia00240	15.4621	20.0288	7.23817	4.20638	2.89407	3.98172
Actinidia00241	0.467065	0.096852	0.221061	0	0.155527	0.072589
Actinidia00242	6.60968	5.14033	6.29113	5.24842	5.35983	7.64117
Actinidia00243	11.3701	10.3619	11.481	12.713	11.3812	12.8241
Actinidia00244	2.42587	1.06892	2.41278	1.46625	1.93424	2.03021
Actinidia00245	1.91001	1.57563	1.05112	1.6265	2.07886	1.55964
Actinidia00246	0.078175	0	0	0	0	0
Actinidia00247	0	0	0	0	0	0
Actinidia00248	0	0.513342	0.323575	0.32631	0	0.307047
Actinidia00249	0.575468	0.548302	1.07096	0.628101	0.950385	0.693216
Actinidia00250	42.5454	46.0663	36.4918	36.6161	33.4189	33.5166
Actinidia00251	7.78734	7.41897	5.74133	5.50342	7.05036	8.19546
Actinidia00252	7.75379	9.4611	6.92849	8.29627	7.3703	5.55237
Actinidia00253	23.4432	27.2939	20.4324	21.9014	15.6025	16.6013
Actinidia00254	16.7781	23.3984	20.4284	18.6739	26.5564	25.5774
Actinidia00255	0.192886	0.205523	0.646879	0.463786	0.299267	0.50382
Actinidia00256	0	0	0	0	0	0.055474
Actinidia00257	0.246167	0.039787	0.067881	0.363825	0.261181	0.304062
Actinidia00258	117.683	130.652	164.767	137.994	277.444	307.751
Actinidia00259	110.205	58.9694	86.1606	106.882	84.1454	87.0812
Actinidia00260	0	0	0	0.061183	0	0.119591
Actinidia00261	7.79576	9.29249	7.37098	8.53959	8.26017	9.16663
Actinidia00262	0.002989	0.016002	0.005913	0	0.079511	0
Actinidia00263	2.46045	4.02385	2.19136	2.56291	3.8871	3.37052
Actinidia00264	0.366337	0.918894	0.727595	0.319659	0.765826	0.630121
Actinidia00265	30.1815	25.21	28.8804	43.4462	43.4443	64.2146
Actinidia00266	25.6061	21.4086	17.1964	19.9192	25.6733	25.5061
Actinidia00267	16.9069	15.8706	16.3728	13.899	14.3995	18.0638
Actinidia00268	8.19122	10.4919	8.93695	7.56383	9.63677	8.59543
Actinidia00269	0	0	0	0	0	0
Actinidia00270	0	0.054845	0.202654	0	0.05502	0
Actinidia00271	0.58487	0.379345	0.466452	0.050136	0.334484	0.607446
Actinidia00272	6.9017	3.70249	5.71427	6.34154	3.69576	5.70077
Actinidia00273	23.0332	23.4635	32.7544	27.5185	15.3227	15.4443
Actinidia00274	0.279091	0.150111	0.174924	0.344903	0.36178	0.286094
Actinidia00275	8.06619	11.9033	12.3394	6.61648	9.93259	10.2299
Actinidia00276	8.52507	8.44019	6.98233	5.75537	8.9538	8.05744
Actinidia00277	0	0	0	0	0	0
Actinidia00278	2.53375	2.97204	1.65978	1.29995	1.88264	1.90034
Actinidia00279	1.97372	1.18055	1.58336	1.62851	2.63847	2.48705
Actinidia00280	3.90325	0.641524	1.57577	1.50545	2.30239	1.58127
Actinidia00281	70.872	78.9307	57.8364	36.1459	24.2402	28.9355
Actinidia00282	0.33444	0.144714	0.551076	0.739261	0.173457	0.059027
Actinidia00283	10.861	13.8213	9.57303	11.3287	9.44385	11.0229
Actinidia00284	5.54476	6.64822	4.83346	3.30326	5.03235	3.78959
Actinidia00285	0.050032	0	0	0	0.198078	0
Actinidia00286	42.0496	14.5696	19.1618	36.4994	18.0421	19.0787
Actinidia00287	2.6767	5.41897	2.53175	0.645183	0.887425	0.691123
Actinidia00288	5.18477	7.40782	1.45917	1.3149	1.25757	1.38173
Actinidia00289	12.3504	20.6432	5.97304	1.48062	3.62571	5.12339
Actinidia00290	0	0	0	0	0	0
Actinidia00291	17.4625	7.32569	4.19948	5.63473	6.96059	6.52018
Actinidia00292	1.36732	1.29989	1.68553	3.55131	1.45791	1.5435
Actinidia00293	6.65665	6.62586	5.55106	4.5163	4.3132	4.43651
Actinidia00294	3.79649	1.70806	9.68069	9.97881	10.0453	10.9276
Actinidia00295	6.87216	5.21605	8.47968	7.6233	8.17913	6.09091
Actinidia00296	32.3548	27.8763	35.9076	37.0324	26.7954	31.201
Actinidia00297	0	0	0	0	0	0
Actinidia00298	0	0	0	0	0	0.193752
Actinidia00299	3.69008	3.84742	4.96056	6.09789	6.96773	7.13985
Actinidia00300	5.97177	5.71322	4.51534	2.61447	4.98105	5.41303
Actinidia00301	0.503747	0.74631	0.286418	0.205137	0.220971	0.207431
Actinidia00302	0.51524	0.118448	0.092427	0	0.039165	0.080993
Actinidia00303	0.711936	0.501001	0.136726	0.099825	0.262271	0.393241
Actinidia00304	3.57961	2.76693	1.7648	0.58561	1.47915	1.43666
Actinidia00305	9.74131	6.34396	7.23795	3.84225	7.16534	5.18857
Actinidia00306	13.2796	10.98	8.87013	10.0937	6.70148	10.6596
Actinidia00307	41.2832	34.3523	37.4422	38.2039	32.1378	36.4595
Actinidia00308	0	0	0.385954	0.27983	0.098855	0
Actinidia00309	12.9635	9.58149	9.80039	9.53167	6.76621	6.41304
Actinidia00310	5.09601	3.33349	6.96071	9.83136	4.35936	5.74416
Actinidia00311	19.9566	22.1792	17.8872	22.2584	19.9308	18.9546
Actinidia00312	15.8129	17.012	13.3786	10.5738	13.794	12.2779
Actinidia00313	27.6674	33.7634	23.3847	20.8119	41.2783	52.6103
Actinidia00314	2.60177	3.56329	3.97703	4.11777	4.36877	4.75461
Actinidia00315	3.43533	2.99972	4.5957	3.99247	4.50673	5.01724
Actinidia00316	0.677933	1.82834	1.17818	1.32976	0.813411	0.560629
Actinidia00317	1.62201	1.78248	4.18534	2.77467	3.11734	2.63128
Actinidia00318	0.206554	0.529801	0.444056	0.211014	0.282618	0.231099
Actinidia00319	0.418725	0	0	0.017385	0.092285	0
Actinidia00320	19.9874	18.0528	21.3404	18.7773	18.871	19.8149
Actinidia00321	3.41832	4.11961	4.37952	3.71625	4.77491	4.47153
Actinidia00322	18.0503	19.101	19.0524	15.4601	22.0936	20.4955
Actinidia00323	8.33298	10.2692	7.54142	5.71331	8.51035	8.00654
Actinidia00324	23.0808	26.0696	28.4663	28.6521	27.761	27.368
Actinidia00325	1.01188	1.43171	1.32422	1.34019	0.747972	1.36975
Actinidia00326	2.54875	3.24106	3.21379	4.00475	2.25056	1.828
Actinidia00327	3.12919	3.17238	2.94705	2.72101	2.68516	3.03945
Actinidia00328	12.2881	9.62506	12.3112	12.4813	10.687	10.5665
Actinidia00329	6.4392	5.72792	7.80878	7.53739	7.85894	6.86177
Actinidia00330	3.52564	2.90475	3.11541	3.07224	3.28905	2.18654
Actinidia00331	17.7448	14.3963	17.2534	15.5671	15.8652	18.0889
Actinidia00332	32.4657	25.8071	33.7292	34.504	20.4188	26.2575
Actinidia00333	47.6958	33.9454	55.5863	48.1002	38.2643	34.9435
Actinidia00334	0	0	0	0	0	0
Actinidia00335	30.5936	27.964	36.8708	37.9458	32.0845	35.1422
Actinidia00336	3.53674	4.34373	1.93651	2.7678	4.75414	5.2874
Actinidia00337	4.53953	4.32316	3.46953	3.88489	2.77472	4.73086
Actinidia00338	16.9074	19.5654	17.7178	18.4815	17.8271	19.2583
Actinidia00339	0.034527	0.03558	0.069601	0.03446	0.017332	0.015361
Actinidia00340	25.3525	23.9311	1.66239	2.76692	8.67535	12.2535
Actinidia00341	14.9502	15.1799	1.04541	2.16981	4.28236	6.00831
Actinidia00342	1.29363	1.31749	1.06163	1.31404	1.09129	1.12294
Actinidia00343	17.8979	31.1272	11.8397	6.6063	14.4714	12.9934
Actinidia00344	0	0	0	0	0	0
Actinidia00345	0	0	0	0	0	0
Actinidia00346	0	0	0	0	0	0
Actinidia00347	0.898177	0.663163	0.949682	0.74603	0.644289	0.788768
Actinidia00348	4.85327	4.67396	3.61139	3.0444	3.72766	3.74893
Actinidia00349	5.61078	5.77225	3.60387	1.74382	4.33151	5.5468
Actinidia00350	1.28304	1.88626	0.463814	1.10349	0.919699	1.39908
Actinidia00351	24.7299	27.8725	25.6355	23.2404	27.336	24.8185
Actinidia00352	18.427	10.9047	20.9593	24.7312	14.6218	15.4463
Actinidia00353	0.391054	0.280132	0.028753	0.077014	0.187592	0.195402
Actinidia00354	0.032653	0.107902	0.049469	0.088225	0.100702	0.070194
Actinidia00355	5.95159	5.612	5.64748	6.53711	5.2432	7.53915
Actinidia00356	0	0.185973	0	0	0.012164	0
Actinidia00357	0.133432	0.033387	0.093668	0.161216	0.050908	0.089656
Actinidia00358	0	0	0.020947	0	0	0
Actinidia00359	0	0	0	0	0	0
Actinidia00360	1.41633	1.57307	0.219261	0.481896	1.55391	1.40067
Actinidia00361	0.443069	0.539413	0.395469	0.372001	0.198663	0.423229
Actinidia00362	0.183892	0	0.280657	0.328816	0.67598	0.302134
Actinidia00363	0	0	0.026323	1.13749	0.058791	0.273778
Actinidia00364	0.023102	0.02474	0.221833	0.099755	0	0.04952
Actinidia00365	4.64454	5.1929	6.45021	4.70089	6.89235	7.9345
Actinidia00366	5.18517	5.37721	5.1412	4.40643	5.19069	4.71317
Actinidia00367	0.229369	0.158645	0.123168	0.064328	0.103498	0.19374
Actinidia00368	2.2284	0.710747	0.697943	0.707071	1.19695	0.708218
Actinidia00369	0	0	0	0	0	0
Actinidia00370	0	0	0	0	0	0
Actinidia00371	0	0	0	0	0	0
Actinidia00372	4.90001	4.33413	5.06279	4.12829	4.87951	5.09763
Actinidia00373	0	0	0	0	0	0.072315
Actinidia00374	0	0	0.047713	0	0.074149	0.199997
Actinidia00375	0	0.021316	0.01185	0.056667	0.031332	0
Actinidia00376	0.660326	2.0296	2.47766	2.16116	1.81856	1.5935
Actinidia00377	40.8644	37.7074	37.2808	32.8007	38.2889	35.9626
Actinidia00378	0	0	0	0	0	0
Actinidia00379	10.7636	10.6903	9.78109	11.1913	9.90671	11.0765
Actinidia00380	0.233918	0.359638	0	0.05179	0.106781	0
Actinidia00381	1.99693	1.47993	2.12354	1.32529	2.42902	1.92591
Actinidia00382	45.7135	33.0922	85.2625	82.8066	61.3834	72.5562
Actinidia00383	4.38615	2.65628	4.68229	4.23937	4.83179	4.74636
Actinidia00384	0	0	0	0	0	0
Actinidia00385	4.48322	4.50158	5.1987	4.22637	4.44738	6.70248
Actinidia00386	0.063503	0.429797	0.270758	0.649192	0.280938	0.592813
Actinidia00387	0.227955	0.100323	0.080935	0	0.07121	0.100404
Actinidia00388	97.4074	105.675	79.6751	103.156	61.4548	64.7001
Actinidia00389	7.15821	11.5784	10.4438	8.11519	11.7891	12.6525
Actinidia00390	0.267881	0.690472	0.425779	0.38331	0.693178	1.36052
Actinidia00391	4.87321	4.61928	3.89855	4.3327	4.51144	5.48558
Actinidia00392	4.78181	6.96549	6.70735	9.66888	8.39392	4.95984
Actinidia00393	9.46596	11.6933	7.14288	8.8995	8.26423	8.18233
Actinidia00394	22.534	21.4158	28.1127	26.6415	23.2378	21.7197
Actinidia00395	2.44053	2.06582	3.0269	1.99865	1.8892	3.28294
Actinidia00396	9.282	6.84956	7.75464	9.20617	8.77569	9.37116
Actinidia00397	55.3537	53.1155	54.7883	55.7031	77.1956	82.4629
Actinidia00398	2.75455	3.0733	1.84702	1.86116	2.89704	4.04347
Actinidia00399	5.47502	6.70972	7.19666	4.93502	7.39451	6.21111
Actinidia00400	107.048	97.7289	106.267	146.034	116.763	135.854
Actinidia00401	5.05157	3.85465	5.97366	5.9323	5.78113	5.86422
Actinidia00402	7.44284	7.84168	9.28469	8.35813	10.6037	10.1532
Actinidia00403	0.387289	0.346047	0.086827	0.176539	0	0.125708
Actinidia00404	0	0	0	0	0	0
Actinidia00405	8.27942	3.85151	3.01409	3.31981	4.11561	7.14539
Actinidia00406	30.8182	31.3234	42.1035	49.2017	38.5569	42.5189
Actinidia00407	26.0362	15.7473	20.0332	16.4852	10.3117	10.7354
Actinidia00408	8.10454	6.33149	4.83222	5.05612	8.62409	7.08061
Actinidia00409	23.7701	26.077	13.0419	14.3291	18.7156	26.0594
Actinidia00410	6.41049	6.36862	7.14541	4.9715	6.14544	5.72489
Actinidia00411	0	0	0	0	0	0
Actinidia00412	16.7804	16.974	19.57	20.8627	17.3206	18.26
Actinidia00413	11.1798	15.5892	11.2612	9.85227	14.7332	13.1168
Actinidia00414	10.6387	10.6947	10.6759	9.10459	15.8088	20.0092
Actinidia00415	18.0863	20.5243	17.4189	17.7722	19.1692	23.0634
Actinidia00416	63.506	66.7547	79.1742	76.4475	79.8979	83.4324
Actinidia00417	186.161	120.285	206.44	250.721	140.544	177.624
Actinidia00418	0	0	0	0	0	0
Actinidia00419	0.946638	0.996005	0.808379	0.822594	1.93719	1.45025
Actinidia00420	25.9861	25.1498	24.7498	24.4578	25.7219	30.079
Actinidia00421	7.11271	10.5832	3.94508	5.35262	5.46838	4.98403
Actinidia00422	44.4119	46.404	35.6716	37.6247	32.8517	35.5099
Actinidia00423	17.2744	18.0404	14.8606	14.4271	16.8174	19.005
Actinidia00424	107.119	49.7708	101.297	102.468	62.8146	56.7492
Actinidia00425	33.1647	31.3737	25.915	19.7862	26.4544	23.4662
Actinidia00426	3.31225	3.50515	3.09955	2.38292	3.15534	2.53361
Actinidia00427	42.77	23.4893	27.6593	29.3508	17.9798	17.4944
Actinidia00428	142.595	135.711	141.134	159.248	175.102	202.741
Actinidia00429	0.343494	0.14714	1.06242	0.401384	0.070788	0.395147
Actinidia00430	3.70391	0.775617	0.629564	0.542347	1.59014	1.12225
Actinidia00431	5.88707	6.63485	6.59027	5.90936	6.46269	6.33165
Actinidia00432	0.371029	0.171384	0.290234	0.083334	0.020526	0.049053
Actinidia00433	0.711924	0.585814	0.518822	0.098989	0.271266	0.375952
Actinidia00434	17.1434	14.3962	15.1921	12.291	14.6873	14.7661
Actinidia00435	0	0	0	0	0	0
Actinidia00436	5.22006	3.93355	5.70445	5.66423	5.6201	6.01375
Actinidia00437	12.7095	12.0643	10.5165	10.9496	10.5785	12.617
Actinidia00438	303.55	360.683	357.374	255.626	239.732	226.597
Actinidia00439	6.51715	5.23275	1.9833	1.67202	2.43304	3.31474
Actinidia00440	3.67238	3.35014	3.84675	2.2407	2.85783	3.49769
Actinidia00441	0	0	0	0	0	0
Actinidia00442	27.4171	28.2453	25.7608	22.8538	24.6233	22.9334
Actinidia00443	3.85983	4.72714	3.0921	3.0322	3.58853	2.80075
Actinidia00444	10.0597	12.1234	10.7208	10.9353	9.59557	12.0752
Actinidia00445	1.26525	0.084861	0	0.10877	0.557273	2.59796
Actinidia00446	5.99559	3.653	4.58746	3.06714	4.42417	4.0222
Actinidia00447	5.33706	6.93423	3.47216	2.81733	5.04082	2.50314
Actinidia00448	21.6834	22.6721	19.5924	19.9881	14.5455	15.0993
Actinidia00449	0.537364	0.6147	0.303004	0.618526	1.19242	0.780756
Actinidia00450	0.508641	0.276766	0.589383	1.24429	0.742756	0.848639
Actinidia00451	53.1206	52.7478	49.7953	47.3297	44.9779	46.3009
Actinidia00452	35.2767	40.1362	26.8859	25.3772	26.7962	30.1176
Actinidia00453	0.024887	0.50696	0.131723	0.822442	0.882766	0.306643
Actinidia00454	1.44655	2.481	3.29414	2.79575	2.09831	2.11733
Actinidia00455	7.22748	4.36156	7.70939	10.4891	10.5777	11.0717
Actinidia00456	8.04151	6.82866	6.5777	6.55056	8.24078	8.62408
Actinidia00457	0.921751	1.01312	0.217217	0.319295	0.634522	0.838544
Actinidia00458	5.70056	6.99968	6.74876	5.90937	8.4134	6.7706
Actinidia00459	15.1698	14.6191	14.9562	17.6049	16.5753	19.9206
Actinidia00460	11.0057	11.209	11.8985	9.27658	12.8753	8.92727
Actinidia00461	29.3914	28.4265	25.0458	24.8324	30.4507	29.8864
Actinidia00462	3.95352	3.14072	2.26621	1.92737	1.92759	2.46506
Actinidia00463	26.8518	24.4099	32.5216	29.4362	28.468	32.7713
Actinidia00464	0.118158	0	0	0.375772	0.01473	0.019756
Actinidia00465	18.9619	28.1238	43.5119	40.1712	33.4647	33.9102
Actinidia00466	65.576	79.5914	47.5887	46.3599	48.1374	47.7928
Actinidia00467	5.60471	11.2965	4.76358	5.38625	2.11436	2.96
Actinidia00468	27.5942	24.7597	33.1924	43.1171	26.8374	29.9354
Actinidia00469	0	0	0	0	0	0
Actinidia00470	0.062736	0.111465	0.218629	0.17316	0.157696	0.207066
Actinidia00471	0	0	0	0	0	0
Actinidia00472	42.4585	52.8367	29.1384	28.5673	27.3744	28.8286
Actinidia00473	5.99727	5.61548	5.03403	4.82695	4.87912	5.11825
Actinidia00474	0.816141	1.08508	1.3139	1.01333	1.10926	1.45305
Actinidia00475	0	0	0	0	0	0
Actinidia00476	0.26375	0.643968	0.46128	0.745749	0.700903	0.23971
Actinidia00477	0.518694	0.434009	1.22894	0.848643	1.02448	0.448474
Actinidia00478	16.3745	18.7502	15.6388	18.0639	12.0038	17.0767
Actinidia00479	10.3887	5.89177	15.2025	12.4478	8.28818	8.27973
Actinidia00480	0.351436	0.316788	0.308198	0.018499	0.148198	0.164996
Actinidia00481	4.78306	5.55633	4.91842	4.34412	4.26136	3.8301
Actinidia00482	0.015284	0	0.09458	0.172871	0.106107	0.30213
Actinidia00483	3.41022	3.30568	4.03255	5.3357	3.60618	4.41853
Actinidia00484	1.4327	0.850102	2.70593	2.04912	1.21128	0.393684
Actinidia00485	0	0	0.018123	0	0	0
Actinidia00486	0.367161	0.359897	0.626614	0.637488	0.542792	1.06384
Actinidia00487	4.25687	0.885047	1.6178	2.49481	2.1332	3.41779
Actinidia00488	0.068699	0	0	0	0.262844	0
Actinidia00489	1.46494	0.873471	1.48218	0.640299	0.566001	1.91217
Actinidia00490	0	0	0	0.077869	0	0
Actinidia00491	9.12902	8.36085	8.53939	9.17371	8.17423	11.5712
Actinidia00492	4.51563	5.49446	4.07046	2.65795	5.20397	3.43628
Actinidia00493	29.2176	32.9426	26.8843	29.8501	33.6769	33.0461
Actinidia00494	5.79979	6.04711	6.11107	7.60118	6.79236	10.8379
Actinidia00495	6.35156	4.02514	2.84766	3.66346	3.94885	3.69941
Actinidia00496	82.831	64.6193	61.947	61.3539	47.9524	58.6886
Actinidia00497	31.2287	36.181	32.8397	32.2141	38.9805	38.6353
Actinidia00498	9.58729	8.57195	7.24635	6.05605	8.75876	8.49885
Actinidia00499	6.96273	3.8815	3.20909	2.46593	5.70374	6.54423
Actinidia00500	0.579794	0	0.096668	0	0.205011	0
Actinidia00501	0	0	0	0.340146	0	0
Actinidia00502	106.43	127.954	113.426	115.055	102.479	102.287
Actinidia00503	2.15582	3.76137	1.01745	1.10384	3.84444	3.5973
Actinidia00504	0.061707	0	0	0	0	0
Actinidia00505	0	0	0	0	0	0
Actinidia00506	0.30881	0.300961	0	0	0.1301	0.150603
Actinidia00507	11.0844	13.6968	11.3935	10.0536	10.8925	10.9125
Actinidia00508	0	0	0	0	0	0
Actinidia00509	1.55397	0.365888	261.185	129.77	53.9832	73.0579
Actinidia00510	0.417146	0.291562	12.9557	8.34133	2.61701	3.10633
Actinidia00511	0	0	0.065704	0	0	0
Actinidia00512	2.7359	3.05943	3.64648	3.54115	3.69772	3.86722
Actinidia00513	18.6188	18.6978	18.365	14.6193	18.7574	16.6674
Actinidia00514	12.3738	12.3646	11.8099	15.0733	15.4086	14.9499
Actinidia00515	15.6156	13.6584	18.1268	19.9056	15.4739	18.4914
Actinidia00516	29.8048	32.2032	35.1644	40.1925	27.9602	28.6208
Actinidia00517	0	0.026976	0.142537	0	0	0
Actinidia00518	26.4272	29.4253	24.8113	26.3035	30.3607	26.3337
Actinidia00519	50.8926	50.9502	58.9247	53.4356	52.0669	56.0027
Actinidia00520	17.6799	14.8203	12.7478	13.134	12.7865	16.0063
Actinidia00521	2.38179	2.34695	2.43046	2.77823	5.35186	5.78012
Actinidia00522	27.3489	32.4418	27.3095	25.0427	23.1317	22.878
Actinidia00523	3.78292	3.70396	4.69923	5.31651	4.74564	2.40628
Actinidia00524	41.6188	43.9579	43.9974	43.8309	45.6669	48.7161
Actinidia00525	6.66303	5.89302	6.58343	5.45061	6.26345	6.16937
Actinidia00526	15.326	14.2297	15.2872	15.5246	17.7201	18.9468
Actinidia00527	2.63012	3.08547	3.07706	2.36325	2.71647	2.83214
Actinidia00528	133.229	127.877	178.791	156.717	141.006	140.706
Actinidia00529	0.070644	0	0	0	0	0.108246
Actinidia00530	3.62539	6.03416	3.40296	2.42879	3.95941	3.246
Actinidia00531	0.335343	0.846075	0.109722	0.11271	0.059091	0.282487
Actinidia00532	0	0	0	0	0	0
Actinidia00533	25.2589	22.6004	22.9979	24.6592	27.3952	31.2755
Actinidia00534	40.0534	51.0193	39.4326	33.6932	38.5717	37.2103
Actinidia00535	13.7495	11.3522	10.3165	12.1127	11.3531	13.3255
Actinidia00536	20.5941	19.474	16.1304	18.2535	14.1745	16.8403
Actinidia00537	34.435	42.3562	42.7219	53.0366	61.8405	69.3106
Actinidia00538	0	0	0.336406	0	0.24011	0.342599
Actinidia00539	9.7746	5.32641	8.71823	12.9076	15.2793	15.1113
Actinidia00540	1.88299	0.980724	1.46599	0.762839	0.616847	0.593228
Actinidia00541	29.6137	33.1531	30.7706	28.8393	35.6391	34.4492
Actinidia00542	0.206263	0.709167	0.337382	0.572412	0.291821	0.426119
Actinidia00543	75.3799	67.0952	63.2868	62.809	62.0159	68.855
Actinidia00544	214.624	151.329	184.884	250.745	247.227	248.197
Actinidia00545	36.6368	35.1193	34.4006	34.9553	33.8506	38.7873
Actinidia00546	1.07803	0.316974	2.50878	3.26963	1.20767	1.63145
Actinidia00547	6.53584	7.50218	6.51742	7.68867	5.19759	4.84863
Actinidia00548	0	0	0	0	0.01814	0.042059
Actinidia00549	10.1959	11.6595	10.4251	13.1882	11.6677	10.5334
Actinidia00550	20.0063	24.1501	22.738	25.7311	22.7637	22.7382
Actinidia00551	0	0	0	0	0	0
Actinidia00552	0.672411	0	0.550829	0.160844	0.803058	0.229212
Actinidia00553	10.4709	12.8497	13.507	9.85957	11.3729	10.0675
Actinidia00554	16.4776	22.8625	14.2405	14.7833	15.4578	19.0972
Actinidia00555	4.17182	4.35969	3.704	1.9528	2.15877	2.4668
Actinidia00556	0.421994	0.629063	0.27972	0.224306	0.320774	0.433662
Actinidia00557	17.4398	13.8017	19.9142	19.287	12.7176	12.6597
Actinidia00558	0	0.021463	0.034128	0	0.093407	0.052821
Actinidia00559	6.92161	5.8327	6.71961	5.43073	6.73861	8.99888
Actinidia00560	3.14805	2.31109	5.27364	4.72584	3.19596	2.96101
Actinidia00561	2.74975	3.313	4.60599	4.65975	3.93826	2.2102
Actinidia00562	0.183172	0	0.119449	0.26158	0.093656	0
Actinidia00563	37.7099	41.1383	37.7442	27.0358	37.1495	33.4607
Actinidia00564	0.304196	1.19069	0.633799	0.963494	0.64005	0.889108
Actinidia00565	0	0	0	0	0	0
Actinidia00566	19.1679	21.7924	18.6451	20.2869	23.1457	22.8612
Actinidia00567	1.27649	1.42314	2.13981	2.11158	2.46491	2.25515
Actinidia00568	4.90401	4.66245	7.51084	4.27003	4.92878	4.94602
Actinidia00569	5.66034	4.74705	4.93475	6.34523	6.29974	7.51396
Actinidia00570	13.6934	13.0881	12.6165	8.74556	12.0525	8.35161
Actinidia00571	8.2431	6.40708	7.17337	7.25199	9.47077	11.4712
Actinidia00572	9.08725	12.974	9.93018	10.5289	10.55	11.2708
Actinidia00573	0.073631	0.03372	0	0	0	0
Actinidia00574	0.137838	0	0.6575	0.793256	0.35561	0.326927
Actinidia00575	18.743	18.1439	24.2736	25.6516	24.3976	25.7182
Actinidia00576	12.1823	16.3309	6.12586	5.32396	14.0774	12.8058
Actinidia00577	0.502473	0.501	0.768041	0.263558	0.467318	0.590126
Actinidia00578	1.49234	0.789866	1.70364	0.675892	1.3713	0.798252
Actinidia00579	0	0	0	0	0	0
Actinidia00580	9.37476	13.3914	13.2561	9.38936	11.5251	10.8573
Actinidia00581	0.751942	0.540971	0.687966	0.490567	0.500941	0.701573
Actinidia00582	0	0.074079	0.068431	0	0.209887	0
Actinidia00583	0.490713	0.140782	0.161396	0.162634	0.099928	0.149048
Actinidia00584	3.45173	3.81419	2.98272	1.86392	2.52225	1.52168
Actinidia00585	14.0598	13.3651	14.1976	18.6816	14.0335	17.4302
Actinidia00586	18.3228	16.2698	16.4193	24.2616	23.6086	24.731
Actinidia00587	0.209676	0.264437	0.311662	0.611257	0.415043	0.497364
Actinidia00588	0.310892	0.174868	0.075194	0.61684	0.50489	0.571212
Actinidia00589	8.14159	11.8284	5.52792	3.94514	2.43802	4.60508
Actinidia00590	13.0401	13.1021	16.5132	17.1042	13.669	13.5065
Actinidia00591	0	0	0	0	0	0
Actinidia00592	11.0889	15.8721	28.373	23.0611	17.497	20.6428
Actinidia00593	9.9053	17.0369	25.7887	24.3504	18.1426	20.2203
Actinidia00594	1.67543	0.64949	0.225549	0.502713	0.854766	1.05221
Actinidia00595	12.5488	14.963	15.2734	10.7474	15.8261	16.5239
Actinidia00596	16.3074	11.0194	17.4912	19.2126	19.7437	25.2416
Actinidia00597	0.543999	0.182972	2.23244	0.862236	0.331425	0.340719
Actinidia00598	221.73	208.653	338.592	381.422	291.249	363.43
Actinidia00599	6.47744	8.28451	10.3361	6.49761	7.79579	7.4018
Actinidia00600	0	0	0	0	0	0
Actinidia00601	42.4184	42.4781	21.2385	17.0479	29.1092	31.9393
Actinidia00602	0	0	0	0	0	0
Actinidia00603	0	0	0	0	0	0
Actinidia00604	0.220436	0.26722	0.655694	0.312548	0.279747	0.30668
Actinidia00605	6.28961	5.55405	5.44003	2.33205	4.15485	5.12332
Actinidia00606	1.23929	1.89556	2.37404	1.82092	2.12908	3.16023
Actinidia00607	17.0105	10.9709	10.2329	11.7925	8.51459	10.9285
Actinidia00608	6.96471	6.07582	6.90538	5.67194	6.3447	7.00759
Actinidia00609	47.5794	53.5431	54.714	43.476	57.7199	55.7666
Actinidia00610	8.56466	15.287	10.1199	10.0328	16.71	17.0852
Actinidia00611	0	0	0	0	0	0
Actinidia00612	15.1424	18.5805	6.8007	7.64885	14.8834	16.1978
Actinidia00613	1.17536	1.02678	3.95727	6.22012	2.64178	1.63937
Actinidia00614	0.802088	0.415519	1.1419	0.620657	1.4616	1.03656
Actinidia00615	40.2096	42.3078	36.2041	38.6866	38.2939	40.6596
Actinidia00616	0.064117	0.139435	0.347446	0.256426	0.280282	0.378657
Actinidia00617	12.7601	18.4664	7.53154	7.71489	10.0214	9.99758
Actinidia00618	7.12659	5.69693	2.71792	3.47692	2.63784	2.4965
Actinidia00619	0.336435	0.394499	0.281033	0.136335	0.392206	0.424618
Actinidia00620	1.09556	2.20818	1.77836	3.78463	2.83848	3.15489
Actinidia00621	82.4553	66.3218	54.4641	49.278	70.5683	78.7695
Actinidia00622	31.3417	28.2158	26.6691	25.6089	31.4769	35.1998
Actinidia00623	0.317245	0.0579	0.376945	0.361772	0.258655	0.474613
Actinidia00624	10.1496	10.0311	8.14517	9.12442	9.998	9.55162
Actinidia00625	9.14608	7.67004	11.3808	8.56995	10.9759	10.2772
Actinidia00626	97.6732	87.9695	47.5874	50.8058	88.4432	90.1139
Actinidia00627	2.03339	1.49662	3.60407	1.8473	3.01536	4.01713
Actinidia00628	3.98083	2.93429	2.53802	5.07419	4.40027	3.21239
Actinidia00629	3.57804	5.24518	5.21331	4.92305	5.3624	4.25819
Actinidia00630	0	0	0	0	0	0.089583
Actinidia00631	0	0	0	0	0	0
Actinidia00632	5.24766	7.95885	6.09508	2.2439	5.15916	6.76394
Actinidia00633	0	0	0	0	0	0
Actinidia00634	0.215371	0.497389	0.475856	0.232496	0.570225	0.162315
Actinidia00635	30.4958	28.593	53.6733	76.0383	62.8642	72.6085
Actinidia00636	4.97829	2.97841	4.90939	4.42408	6.12498	4.97629
Actinidia00637	1.00174	0.598948	0.939965	0.909563	0.605988	0.899287
Actinidia00638	0.335649	0.021111	0.038999	0.120406	0.01617	0.144564
Actinidia00639	67.8403	61.6475	75.3909	73.0404	88.0544	93.914
Actinidia00640	0	0	0	0	0	0
Actinidia00641	0	0	0	0	0	0
Actinidia00642	0.45263	0.221758	0.431785	0.662278	0.415964	0.284964
Actinidia00643	0.11709	0.086263	0	0	0.088794	0.083663
Actinidia00644	14.0976	12.013	10.7483	13.8628	14.8868	13.8377
Actinidia00645	5.51819	4.37336	5.21124	6.50815	8.0406	8.183
Actinidia00646	0.341006	0.242201	0.389797	0.22575	0.152072	0.451887
Actinidia00647	14.1547	10.3381	17.8334	14.8996	15.8117	21.5156
Actinidia00648	10.6906	10.4636	8.43601	8.8734	8.27189	8.44499
Actinidia00649	1.67015	1.94134	1.10203	1.76812	0.926182	0.704364
Actinidia00650	12.3684	12.733	11.136	11.8287	10.1306	9.34074
Actinidia00651	8.80713	8.21252	7.91369	9.07602	5.24716	7.88537
Actinidia00652	12.5329	14.2454	19.7681	19.6265	24.6949	25.479
Actinidia00653	11.4907	11.2509	10.91	10.7451	4.9746	5.27966
Actinidia00654	15.0213	18.1866	23.8284	22.4866	15.3876	21.5512
Actinidia00655	39.2936	41.7269	42.6461	43.4432	34.5864	40.2789
Actinidia00656	15.6873	21.3139	17.1986	13.8956	14.8493	12.6096
Actinidia00657	5.47384	5.05651	3.81574	3.43778	3.89575	4.74326
Actinidia00658	3.16923	3.08435	2.07929	1.37315	2.46803	2.21923
Actinidia00659	41.4623	46.5876	53.8076	51.8461	35.6485	37.709
Actinidia00660	0.322252	0.223247	0.198492	0.054384	0.080552	0.168037
Actinidia00661	1.32127	1.53715	1.18515	0.913178	0.912939	0.828742
Actinidia00662	44.397	48.1077	45.7915	45.5415	45.2033	46.7212
Actinidia00663	0.49424	0.144365	0.454857	0.172611	0.170635	0.079402
Actinidia00664	2.01312	1.88773	1.64719	1.33833	2.07252	1.42486
Actinidia00665	0.178495	0.264314	0.272312	0.321465	0.045227	0.545441
Actinidia00666	9.59166	9.4225	12.033	11.4766	10.7274	10.3423
Actinidia00667	10.8095	8.97468	7.94383	9.37343	7.30492	6.74647
Actinidia00668	19.4665	17.5074	19.775	19.9218	14.2022	13.1419
Actinidia00669	1.47978	1.96462	2.23141	2.57061	1.86107	2.0605
Actinidia00670	0	0	0	0	0	0
Actinidia00671	6.7102	3.25436	5.28379	4.7806	3.53969	3.41349
Actinidia00672	24.582	25.1708	24.8444	22.8019	28.4128	27.9371
Actinidia00673	2.45811	3.5884	3.25592	2.55843	2.97381	2.06351
Actinidia00674	3.3518	4.18956	2.5231	2.79174	2.87661	2.49682
Actinidia00675	15.0073	13.894	9.28804	7.80632	9.89308	8.37505
Actinidia00676	0	0	0	0	0	0
Actinidia00677	2.24514	2.61772	2.72006	3.09983	2.49304	2.50216
Actinidia00678	8.80893	6.16743	8.34953	11.4877	12.7372	11.5106
Actinidia00679	4.46123	6.00153	3.63055	5.15667	6.23384	5.99059
Actinidia00680	3.34049	4.93825	4.0323	4.43206	5.68587	4.81002
Actinidia00681	2.98868	2.80238	1.39131	2.03102	3.00799	4.10363
Actinidia00682	3.42215	2.65973	4.44904	2.93858	3.04334	3.74997
Actinidia00683	22.0524	21.5276	20.0288	20.6796	18.7322	17.9852
Actinidia00684	10.4054	9.02488	8.81949	10.9743	8.73449	8.5898
Actinidia00685	5.3085	5.43187	7.49689	6.69132	5.6727	7.10971
Actinidia00686	16.3798	20.5977	15.3333	14.8586	23.6958	26.3664
Actinidia00687	28.1611	38.8766	25.4881	21.1239	37.7206	39.9722
Actinidia00688	9.26914	8.93428	13.4511	12.2174	13.0551	12.4353
Actinidia00689	12.8795	11.7828	12.4045	11.2217	15.1535	18.5168
Actinidia00690	10.8755	11.0603	9.06707	9.19537	8.83889	6.97552
Actinidia00691	0	0	0	0	0	0
Actinidia00692	0.524342	0.40839	0.146604	0.14447	0.282656	0.227459
Actinidia00693	0.10719	0	0.020136	0	0	0
Actinidia00694	21.6837	25.421	28.0785	31.5425	33.6019	39.2476
Actinidia00695	27.0421	29.371	57.2242	50.987	24.7012	25.0491
Actinidia00696	0.084228	0.44847	0.357431	1.02822	0.166344	0.377966
Actinidia00697	0.777035	0.189071	1.85384	1.59533	1.15091	1.04637
Actinidia00698	2.09194	2.87512	3.57999	3.43509	2.77252	2.66798
Actinidia00699	0	0	0	0	0	0
Actinidia00700	0	0	0.051516	0.037196	0	0
Actinidia00701	34.5435	42.9207	42.0573	43.8268	32.6313	35.8862
Actinidia00702	0.365386	0.706842	0.519275	0.60733	0.505597	0.372081
Actinidia00703	14.1522	14.0642	11.8212	17.7501	13.3602	13.9159
Actinidia00704	7.64105	7.64561	9.03957	8.65286	9.43697	7.68846
Actinidia00705	21.1818	24.2193	21.1314	15.2139	19.9568	18.242
Actinidia00706	9.94693	13.0139	10.5383	9.1311	12.1016	13.3666
Actinidia00707	0.02957	0.40268	0.028891	0.023252	0.366301	0.353708
Actinidia00708	11.8125	17.5182	13.8194	12.0757	10.8411	10.4612
Actinidia00709	12.0105	12.7544	11.0177	14.1438	13.8829	13.5055
Actinidia00710	12.6955	12.2595	10.3046	16.4981	17.3075	22.9642
Actinidia00711	0	0.007895	0.007293	0	0	0.007902
Actinidia00712	0	0.010848	0.015269	0	0.0077	0.010857
Actinidia00713	0	0	0	0	0	0
Actinidia00714	6.91412	5.79312	7.52579	5.45111	2.6201	3.45962
Actinidia00715	10.8175	10.4285	11.7222	9.97503	7.2897	7.91039
Actinidia00716	3.06919	3.20656	2.89785	4.64349	2.30401	4.65428
Actinidia00717	23.7495	15.9742	21.5831	19.2084	16.2989	18.6617
Actinidia00718	3.72261	1.7505	1.06895	2.74391	4.28539	3.72974
Actinidia00719	16.3637	15.2131	15.1304	15.9695	20.9237	24.764
Actinidia00720	1.91359	1.92089	2.20637	1.6206	1.84304	1.99632
Actinidia00721	8.0319	7.75003	9.22317	11.2941	8.5045	13.711
Actinidia00722	5.43083	4.79121	4.86236	6.6342	4.74589	5.19552
Actinidia00723	14.3681	5.04768	14.0463	19.3578	10.4201	11.4275
Actinidia00724	0.09472	0	0.041255	0	0	0
Actinidia00725	0	0	0	0	0	0
Actinidia00726	19.5468	20.9879	15.3898	18.0455	10.6656	13.2177
Actinidia00727	13.0667	11.7705	10.2977	10.0627	9.12013	12.371
Actinidia00728	17.6773	22.7959	26.2883	23.3776	26.0573	25.9391
Actinidia00729	14.9345	18.0844	14.6346	14.9694	9.62085	11.9968
Actinidia00730	0	0	0	0	0	0
Actinidia00731	7.97096	7.86039	6.69836	6.52939	6.61942	4.28382
Actinidia00732	0.019604	0	0.061782	0.067267	0.25152	0.066485
Actinidia00733	1.33299	0.551903	0.386823	0.543059	0.845943	0.34469
Actinidia00734	0	0	0	0	0.099799	0
Actinidia00735	0	0	0	0	0	0
Actinidia00736	0	0	0	0	0	0
Actinidia00737	3.11857	3.07376	3.72051	2.97167	3.5169	4.36774
Actinidia00738	28.1454	29.4375	28.7113	28.1085	23.0152	21.2561
Actinidia00739	1.78003	1.90451	2.23079	1.57164	1.4367	1.87003
Actinidia00740	0	0	0	0	0.012845	0.053927
Actinidia00741	2.32771	1.93683	1.28606	2.36572	1.8601	1.06179
Actinidia00742	44.84	44.2664	46.4628	56.4024	53.787	58.7468
Actinidia00743	14.1179	14.9357	12.2924	16.7171	15.0506	17.3178
Actinidia00744	1.64481	1.49186	2.89935	1.87849	1.486	1.63481
Actinidia00745	0.015075	0.194276	0.125976	0.20321	0.047624	0.036923
Actinidia00746	2.58898	2.60989	7.22376	8.32335	3.95837	3.40494
Actinidia00747	5.49843	4.42929	7.18365	10.9813	4.73204	5.43147
Actinidia00748	0	0	0	0	0	0
Actinidia00749	1.11001	0.774433	0.658207	0.337925	2.94536	1.85747
Actinidia00750	13.6655	10.2396	9.77255	10.4248	8.56136	7.71902
Actinidia00751	3.99168	4.47904	4.29367	5.7162	4.27284	5.36864
Actinidia00752	0.138435	0	0	0	0.044732	0.157677
Actinidia00753	13.9359	11.7083	14.4597	18.9146	20.627	22.0134
Actinidia00754	7.87624	6.62749	7.62716	9.74255	7.62553	7.68542
Actinidia00755	17.7529	21.4886	19.5861	19.2864	22.0393	22.4037
Actinidia00756	0.932362	0.373474	0.569478	1.06006	1.25546	0.884414
Actinidia00757	14.457	15.5142	14.2152	14.3931	18.7342	19.2355
Actinidia00758	2.85657	2.7698	1.67628	1.70608	1.47882	1.84257
Actinidia00759	2.42919	1.17381	1.37858	1.01453	1.60178	0.902456
Actinidia00760	0	0.029922	0.036436	0	0	0
Actinidia00761	0.030857	0.033045	0.048592	0.133243	0.074675	0.16536
Actinidia00762	0.077458	0	0	0	0	0.014174
Actinidia00763	0	0	0	0	0.004652	0
Actinidia00764	0	0	0	0	0	0
Actinidia00765	0.022878	0.024129	0.04458	0	0.102764	0.163162
Actinidia00766	0.004478	0	0	0	0.007659	0.017998
Actinidia00767	0	0	0	0	0	0
Actinidia00768	0	0	0	0	0.030089	0
Actinidia00769	14.7657	18.2003	13.3122	12.2646	13.0882	13.1705
Actinidia00770	12.0453	9.16604	10.1246	9.92455	12.2423	8.71384
Actinidia00771	14.0141	12.1472	12.0962	11.6487	14.2322	11.7339
Actinidia00772	75.7792	87.1806	99.975	113.967	132.955	174.403
Actinidia00773	8.86602	9.00342	8.6448	6.1798	7.99262	6.39286
Actinidia00774	81.2936	97.8857	94.0543	108.567	111.64	136.383
Actinidia00775	1.27967	0.500535	0.574014	0.678135	0.252292	0.15699
Actinidia00776	4.10575	3.95346	3.43152	3.81114	4.0773	3.60682
Actinidia00777	0.306895	0.057834	0.080566	0.046764	0.12374	0.091929
Actinidia00778	0	0	0	0	0	0
Actinidia00779	20.7485	15.4318	22.1666	29.0602	16.112	17.2924
Actinidia00780	7.3635	7.98482	6.23332	4.9274	6.2659	6.40134
Actinidia00781	0	0	0	0	0	0
Actinidia00782	0	0	0	0.080737	0	0.081549
Actinidia00783	0	0	0	0	0	0
Actinidia00784	0	0	0	0	0	0
Actinidia00785	4.81113	4.09269	5.32165	5.77589	6.20992	7.11312
Actinidia00786	0	0	0.09378	0.374747	0.227719	0.052428
Actinidia00787	0.047524	0.350237	0.119444	0.243304	0.144417	0.192988
Actinidia00788	8.55358	12.0391	11.869	12.7059	9.24483	12.4675
Actinidia00789	5.43529	6.28751	7.71402	7.23653	7.31202	10.0308
Actinidia00790	14.632	11.7033	11.2048	11.9271	13.404	14.0618
Actinidia00791	10.3449	13.7878	8.28275	10.6487	10.569	8.33598
Actinidia00792	67.6327	39.7866	98.6549	111.487	40.8632	46.2562
Actinidia00793	31.226	22.841	42.2442	49.7995	18.5408	19.1535
Actinidia00794	30.8562	24.7189	39.6035	44.9297	21.8058	21.0256
Actinidia00795	0	0	0	0	0	0
Actinidia00796	0.076705	0	0	0.128991	0.108839	0
Actinidia00797	0	0	0	0	0	0
Actinidia00798	0	0.181558	0	0	0	0.085219
Actinidia00799	0	0	0	0	0	0
Actinidia00800	0	0	0	0	0	0
Actinidia00801	0.107357	0.24634	0.126644	0	0.358824	0.085484
Actinidia00802	1.92	2.09761	3.44066	2.62408	2.5679	3.08573
Actinidia00803	4.29613	3.87483	4.46087	1.455	3.11133	1.70931
Actinidia00804	0	0	0	0	0	0
Actinidia00805	0	0	0	0	0	0
Actinidia00806	4.66773	4.68951	3.86163	3.39566	4.01838	3.69163
Actinidia00807	7.39215	7.49473	7.11189	5.69644	6.44199	6.72269
Actinidia00808	0	0	0	0	0	0
Actinidia00809	1.24179	1.25982	1.55905	1.39189	1.39112	1.46647
Actinidia00810	4.37416	4.12003	4.53741	4.03927	4.33425	3.07922
Actinidia00811	0.808523	1.37674	0.799838	1.26047	1.43513	0.670989
Actinidia00812	0.122903	0	0.123226	0.043926	0.123828	0
Actinidia00813	4.68492	5.67551	6.65565	6.27318	7.17968	6.81163
Actinidia00814	2.10084	3.35368	2.57604	2.00521	3.03995	3.23343
Actinidia00815	8.43599	9.20478	7.96516	7.97874	8.54962	7.16183
Actinidia00816	148.421	164.156	183.734	206.987	181.291	220.253
Actinidia00817	14.9747	14.3152	4.53566	5.43852	4.7548	5.23495
Actinidia00818	4.17568	3.29639	4.10507	3.94676	4.09445	3.87787
Actinidia00819	0	0	0	0	0	0
Actinidia00820	40.8582	44.8808	40.4736	37.465	47.012	50.4723
Actinidia00821	1.15631	1.39295	1.27554	0.852078	1.33835	1.4498
Actinidia00822	0	0	0	0	0	0
Actinidia00823	4.75726	4.39637	4.9854	5.18081	6.45722	6.0714
Actinidia00824	13.3589	11.7452	14.8937	24.8544	17.442	18.707
Actinidia00825	18.2309	11.8781	14.5094	14.8808	12.4118	14.4317
Actinidia00826	15.5115	15.5874	15.2795	13.3753	14.1149	16.3032
Actinidia00827	4.06141	5.81122	3.30282	2.9045	3.86854	3.50782
Actinidia00828	2.25804	1.46937	1.55539	1.34542	1.06569	1.91844
Actinidia00829	7.7639	5.47195	7.45334	7.18148	5.51262	6.14237
Actinidia00830	1.69573	1.57201	2.21273	1.44554	1.51099	2.47908
Actinidia00831	0	0	0	0	0	0
Actinidia00832	4.28884	3.13449	4.13571	4.06312	4.42209	4.56363
Actinidia00833	0	0	0	0	0	0
Actinidia00834	13.59	17.8722	18.1215	21.1319	23.4404	29.5915
Actinidia00835	18.7351	22.7921	23.5389	26.2106	23.793	24.7883
Actinidia00836	13.6725	11.8345	13.3553	11.0687	12.5462	10.542
Actinidia00837	14.7633	15.6446	13.6325	11.1746	12.343	10.3758
Actinidia00838	12.3133	13.114	13.1235	13.8378	13.6672	11.6035
Actinidia00839	3.0033	1.87804	1.33703	1.85863	0.979212	1.20905
Actinidia00840	134.55	97.3149	146.273	131.394	99.9111	106.586
Actinidia00841	76.8625	57.9401	85.0705	71.2777	65.1221	67.3892
Actinidia00842	11.2311	11.6824	10.3195	9.14098	14.4734	14.9114
Actinidia00843	143.188	143.682	116.78	83.2598	175.471	163.124
Actinidia00844	0.060592	0.031098	0.035739	0.01086	0.008343	0.048645
Actinidia00845	30.1253	34.2109	28.2457	32.4355	23.497	26.6029
Actinidia00846	0.3044	0.424711	0.025429	0.385772	0.219487	0.138578
Actinidia00847	31.4257	36.1117	29.421	28.4632	29.5994	30.74
Actinidia00848	7.01581	8.28205	6.64252	7.05145	10.1607	8.13619
Actinidia00849	0	0	0	0	0	0
Actinidia00850	63.0906	73.8523	53.3632	59.7723	55.8655	59.8843
Actinidia00851	8.77163	5.76487	9.42345	7.48091	10.6263	9.09469
Actinidia00852	0	0	0.111938	0	0	0
Actinidia00853	9.81577	10.1048	11.8255	11.5176	9.47071	12.9581
Actinidia00854	17.6766	23.2194	21.2741	23.91	21.0852	25.6105
Actinidia00855	0	0	0	0	0	0
Actinidia00856	0	0	0	0	0	0
Actinidia00857	0	0	0	0	0	0
Actinidia00858	6.95519	6.26412	6.22863	6.26975	6.9966	7.56329
Actinidia00859	7.06975	6.04129	5.48921	4.5876	6.01774	3.48902
Actinidia00860	0	0	0	0	0	0
Actinidia00861	1.40399	0.793188	2.47141	1.89724	2.29225	2.24349
Actinidia00862	0	0.059139	0.05463	0	0.027985	0.039458
Actinidia00863	0.283884	0.5382	0.544799	0.153048	0.701258	0.498858
Actinidia00864	0.178342	0.118693	0.175429	0.065262	0.221345	0.160906
Actinidia00865	1.36783	2.16084	1.8077	0.724586	2.05093	0.749881
Actinidia00866	1.31141	0.456303	0.598343	0.33886	0.235957	0.36914
Actinidia00867	6.37074	6.84215	7.96666	5.36703	5.18342	5.76417
Actinidia00868	5.09773	4.17772	3.96156	4.03695	3.68539	4.3416
Actinidia00869	1.01803	0.781009	1.586	1.31301	0.983298	0.920122
Actinidia00870	0.264756	0.646114	0.301131	0.238583	0.179429	0.327716
Actinidia00871	0	0	0	0	0	0
Actinidia00872	35.3396	38.9705	46.3735	49.6163	33.6643	40.3141
Actinidia00873	25.0877	24.2171	19.5303	22.6956	24.8425	24.1113
Actinidia00874	7.74641	9.51271	9.71384	7.38603	9.59733	9.50108
Actinidia00875	0	0	0	0	0	0
Actinidia00876	8.93353	7.65394	11.1175	12.28	4.89086	4.18479
Actinidia00877	3.29249	1.67232	3.32474	3.78241	2.77252	2.25813
Actinidia00878	0	0	0	0	0	0
Actinidia00879	0.237855	0.056383	0.281462	0.135071	0.131835	0.013278
Actinidia00880	0.050785	0	0	0.043859	0.019148	0
Actinidia00881	0.083235	0.153644	0.202602	0.25892	0.021645	0
Actinidia00882	0.250193	0.347548	0.234373	0.087971	0.196236	0.035024
Actinidia00883	39.1497	23.6319	35.4537	36.9986	21.8123	22.2547
Actinidia00884	8.65008	9.25254	8.39106	7.75803	8.29558	9.39469
Actinidia00886	1.17639	1.12916	1.44282	0.794105	1.82455	1.53572
Actinidia00887	0	0	0	0.093555	0	0
Actinidia00888	9.52525	8.38922	9.22242	0.498037	1.38421	7.93456
Actinidia00889	0	0	0	0	0	0
Actinidia00890	0	0	0	0	0	0
Actinidia00891	1.53562	1.42286	0.811168	0.830386	0.84192	1.8713
Actinidia00892	0.055565	0.350683	0.714588	0.482267	0.782797	0.714642
Actinidia00893	0	0	0	0	0	0
Actinidia00894	0	0	0	0	0	0
Actinidia00895	0.829758	0.467533	0.481849	0.996699	0.342381	0.706482
Actinidia00896	0	0	0	0	0	0
Actinidia00897	0.097135	0.087028	0.115931	0.271653	0.226545	0.248212
Actinidia00898	0	0	0	0	0	0
Actinidia00899	68.4726	91.0751	78.8331	82.0786	84.9019	93.2034
Actinidia00900	10.1112	15.7583	3.5195	5.78312	12.9394	10.327
Actinidia00901	73.5444	73.9388	68.0871	77.1009	79.2003	70.6923
Actinidia00902	6.09199	3.76206	7.11436	5.99281	7.32025	8.09305
Actinidia00903	0	0.201882	0	0	0	0
Actinidia00904	5.52586	4.31614	4.35823	2.74405	3.34167	4.25426
Actinidia00905	1.6941	2.14369	2.40343	2.02845	2.05655	1.80798
Actinidia00906	10.7155	8.89883	6.64189	6.28847	7.24139	7.5355
Actinidia00907	0.067065	0.056686	0	0.253225	0.255647	0.108473
Actinidia00908	165.976	168.336	178.055	162.533	168.138	176.906
Actinidia00909	33.8815	30.6046	31.903	27.4783	33.5741	32.4841
Actinidia00910	1.20054	2.37087	1.24105	1.0321	1.32049	0.943999
Actinidia00911	28.7347	29.9359	23.2138	22.9725	25.0946	23.7369
Actinidia00912	1.40868	0.274252	1.88234	0.783702	0.903862	1.29727
Actinidia00913	6.76729	0.322053	0.406716	13.2786	5.37692	2.20026
Actinidia00914	15.5167	17.9501	22.0981	21.4085	17.3444	21.6324
Actinidia00915	14.2993	17.1014	17.7494	13.988	16.9484	17.2152
Actinidia00916	0.330946	0.196129	0.265827	0.256249	0.244302	0.250839
Actinidia00917	0.815471	1.51368	1.18354	0.825803	1.67614	1.39095
Actinidia00918	10.9624	11.2375	12.5538	11.0032	12.1245	15.7714
Actinidia00919	8.30988	10.5601	7.70559	7.19434	8.68887	6.53283
Actinidia00920	16.8871	16.9693	17.9883	15.3682	18.3202	16.4415
Actinidia00921	0.89063	0.08902	0.568152	0.364768	0.467744	0.166614
Actinidia00922	29.0645	28.0596	24.1485	22.5743	23.5617	23.7768
Actinidia00923	0	0	0	0	1e-06	0
Actinidia00924	0	0	0	0	0	0
Actinidia00925	0.161933	0.044923	0.156532	0	0.067759	0.207936
Actinidia00926	0	0	0	0	0	0
Actinidia00927	9.48447	8.64044	8.52303	10.0605	10.6459	10.4532
Actinidia00928	24.3258	26.3482	31.5966	32.5662	40.3388	44.9256
Actinidia00929	32.0806	35.1145	41.4411	42.8447	38.4936	41.0405
Actinidia00930	0	0	0.027819	0	0.032064	0
Actinidia00931	1.76529	1.49277	2.35849	1.25961	1.60301	1.13561
Actinidia00932	15.7699	3.11989	15.9964	18.766	5.21196	4.37253
Actinidia00933	62.0714	60.8424	57.1962	56.1758	46.1666	47.5803
Actinidia00934	30.3602	38.9006	39.1437	43.8792	41.6613	51.8707
Actinidia00935	0.500028	0.314036	0.569939	0.558928	1.14391	0.590578
Actinidia00936	31.8897	40.8867	39.8752	41.5055	36.1327	42.277
Actinidia00937	7.40505	6.79929	7.96425	7.76556	8.49579	7.68858
Actinidia00938	20.7114	24.177	11.1875	13.1149	16.2183	15.8063
Actinidia00939	48.6638	50.7379	54.415	56.9101	55.1167	74.526
Actinidia00940	4.8476	3.67672	5.76334	6.06449	4.25206	4.32547
Actinidia00941	5.62092	7.16275	5.2163	7.60473	7.36355	6.94151
Actinidia00942	5.90616	5.83169	7.94794	8.97785	7.98536	8.04131
Actinidia00943	0.002699	0	0	0.025493	0	0
Actinidia00944	0.226706	0.476251	0.148521	0.512206	0.383544	0.053756
Actinidia00945	1.36219	0.548458	0.687531	1.25283	1.46285	0.451545
Actinidia00946	5.44876	6.53497	6.35078	5.09903	4.79941	5.32
Actinidia00947	3.59969	2.69067	4.41106	7.07888	5.78816	5.53697
Actinidia00948	13.7915	11.221	6.91351	6.3695	5.43114	6.52836
Actinidia00949	20.7141	13.9841	13.4755	12.6975	11.7835	10.919
Actinidia00950	1.3712	2.19775	1.53395	1.05097	1.13003	1.09879
Actinidia00951	0.515645	0.441878	0.594175	0.118273	0.413428	0.118266
Actinidia00952	4.9014	4.79527	6.84364	5.64543	4.20764	5.73348
Actinidia00953	0.149711	0	0	0.121084	0.251086	0
Actinidia00954	4.53	3.49621	2.09389	2.40286	3.65722	4.54321
Actinidia00955	0	0.062572	0	0	0	0
Actinidia00956	3.50568	4.55024	2.61269	2.06111	2.64887	1.49805
Actinidia00957	11.7706	13.5486	15.2376	10.7603	22.4701	9.51322
Actinidia00958	9.76415	6.08041	9.07398	10.8928	7.13876	7.97389
Actinidia00959	2.69659	1.9362	2.73172	2.20694	2.3723	1.43606
Actinidia00960	0	0	0	0	0	0
Actinidia00961	3.2069	3.61895	2.61265	3.42817	2.63569	2.41256
Actinidia00962	4.84282	4.99738	10.422	14.2442	6.91674	7.36575
Actinidia00963	0	0	0	0	0	0
Actinidia00964	22.4915	15.1415	16.0857	16.0078	13.8568	12.8068
Actinidia00965	3.61872	4.78198	3.89925	3.97796	3.77545	4.41511
Actinidia00966	0	0	0	0	0.125595	0
Actinidia00967	4.89402	4.87235	3.5652	5.24144	3.75342	3.9627
Actinidia00968	0.496444	0.499611	0.310449	0.083844	0.646628	0.33297
Actinidia00969	4.8639	6.48474	5.59989	5.65237	4.63958	4.3587
Actinidia00970	25.2708	31.8365	29.2708	31.3998	31.1538	36.1178
Actinidia00971	2.12383	1.22331	3.28409	1.69226	1.41536	1.14237
Actinidia00972	34.8183	20.8774	31.108	20.0974	20.6626	26.3364
Actinidia00973	0.174153	0.289992	0.114518	0	0.203953	0.150199
Actinidia00974	0	0	0	0	0	0
Actinidia00975	5.48062	5.84397	4.74427	4.998	5.6016	6.12219
Actinidia00976	5.75177	9.75296	8.45975	7.45177	6.55966	4.92222
Actinidia00977	0.236152	1.0378	0.648176	0.429673	0.227159	0.248961
Actinidia00978	0.559085	1.05205	0.852107	0.356819	0.741617	0.566949
Actinidia00979	2.14028	2.22762	1.29595	1.39219	1.38807	1.95661
Actinidia00980	0.407693	0.535331	0.216795	0.228417	0.985428	0.258772
Actinidia00981	4.94858	5.83268	4.9883	3.99785	4.35593	3.61689
Actinidia00982	65.6755	49.0599	20.8928	34.4684	41.5165	42.6242
Actinidia00983	18.7459	14.1234	18.2434	16.0112	13.5054	13.992
Actinidia00984	70.2716	70.9416	64.8717	68.3502	67.8068	84.2555
Actinidia00985	12.5089	11.6496	11.4971	16.9824	9.56584	11.8829
Actinidia00986	9.0084	9.80045	11.1331	12.8551	10.4835	14.2154
Actinidia00987	10.563	13.0819	11.2135	10.116	11.1528	14.2645
Actinidia00988	0	0.135812	0.135028	0.064923	0.057641	0
Actinidia00989	5.15833	3.66618	4.69367	3.97918	5.09446	7.1952
Actinidia00990	3.91809	1.3819	2.43859	5.00927	5.84751	4.06809
Actinidia00991	10.5753	8.7334	9.15878	10.6541	13.8552	15.3588
Actinidia00992	13.7978	11.4203	10.4382	14.4327	11.197	10.9741
Actinidia00993	2.11001	2.84695	2.92005	3.92957	2.12344	3.78778
Actinidia00994	3.28023	4.10523	4.96241	4.09232	5.31306	3.81855
Actinidia00995	330.244	711.743	504.57	528.807	393.066	417.23
Actinidia00996	0	0	0	0	0.036838	0
Actinidia00997	8.50437	8.47554	7.66114	13.5317	8.31979	10.494
Actinidia00998	0.118694	0	0.131705	0	0	0
Actinidia00999	4.42346	3.899	4.99187	6.49057	4.6337	5.30605
Actinidia01000	2.53719	3.82525	2.50064	2.6062	2.85785	4.32193
Actinidia01001	3.48479	4.32223	4.58861	5.42386	4.92806	4.50825
Actinidia01002	25.6761	30.6481	21.4306	18.4836	34.0468	30.8106
Actinidia01003	11.1455	13.4602	8.90323	7.51444	15.0836	14.8189
Actinidia01004	6.97791	10.6347	11.0074	15.33	13.1057	15.9618
Actinidia01005	0.423692	1.67527	1.4727	0.555222	0.219191	0.673653
Actinidia01006	0	0.056991	0.473811	0.402143	0.16181	0.284806
Actinidia01007	1.64343	1.48276	1.71891	1.64781	1.17748	1.30853
Actinidia01008	10.9492	7.93566	8.10742	8.90517	7.42437	7.61284
Actinidia01009	0.129563	0.316747	0.216485	0.10417	0.15197	0.076356
Actinidia01010	1.66874	1.13068	1.88819	1.51843	2.39408	1.97639
Actinidia01011	0.044212	0	0.15944	0.051113	0.322012	0.37539
Actinidia01012	3.16672	2.27758	4.98892	4.31832	4.68018	5.18377
Actinidia01013	15.0362	17.608	17.0365	16.8286	16.034	16.4784
Actinidia01014	35.5791	32.2247	35.4579	36.2333	33.1721	37.0316
Actinidia01015	7.36486	8.22117	6.72299	7.49139	8.60054	7.19591
Actinidia01016	12.6462	12.3278	11.4438	11.8689	10.9305	8.86337
Actinidia01017	7.44101	5.74591	7.3221	5.61705	6.39683	5.76878
Actinidia01018	44.8799	47.6647	34.8747	32.8481	38.5395	36.7512
Actinidia01019	0.400416	0.698914	0	0	0.851195	0.083096
Actinidia01020	0.270009	0.545575	0.251989	0	0.034853	0
Actinidia01021	24.1237	23.3048	21.3302	22.6561	21.0484	21.5969
Actinidia01022	0.060699	0.065221	0.117677	0	0	0.196478
Actinidia01023	4.7123	7.52043	5.58136	4.34002	4.72694	3.58325
Actinidia01024	0	0	0	0	0	0
Actinidia01025	0	0	0	0	0	0
Actinidia01026	0	0	0	0	0	0
Actinidia01027	0	0	0	0	0	0
Actinidia01028	1.11303	2.04809	0.149618	0.3924	0.162116	0.204933
Actinidia01029	5.66988	9.9322	0.881571	2.28108	1.68172	1.25997
Actinidia01030	2.98446	4.62844	0.78598	0.805647	1.18899	0.997642
Actinidia01031	0.266789	0.993902	0.058321	0.1234	0.044563	0
Actinidia01032	8.14734	4.86982	6.78856	7.61665	5.06839	5.8681
Actinidia01033	7.18559	11.7692	4.84565	5.55279	3.98865	3.89978
Actinidia01034	0	0	0.428449	0	0.250355	0
Actinidia01035	16.5046	17.5203	13.9049	14.5737	11.5372	10.9011
Actinidia01036	0	0	0	0	0	0
Actinidia01037	7.73432	9.4148	14.1446	13.2793	10.6788	13.2086
Actinidia01038	2.47072	1.82875	1.8361	2.97261	3.03185	5.88482
Actinidia01039	0	0	0	0	0	0
Actinidia01040	14.2201	13.8682	13.4252	19.817	12.789	15.0016
Actinidia01041	0	0	0	0	0	0
Actinidia01042	0	0	0	0	0.071604	0
Actinidia01043	0.068816	0.153589	0.047717	0.095463	0.145684	0
Actinidia01044	1.23226	0.998533	3.60853	2.64765	0.797943	0.788373
Actinidia01045	12.7991	14.3681	12.0426	12.713	13.8433	16.2016
Actinidia01046	0.179214	0.019192	1.46485	0.429491	0.411521	0.236416
Actinidia01047	9.53395	11.4822	8.46865	8.95654	9.44422	10.8658
Actinidia01048	5.84691	4.32633	5.44349	5.09441	5.6492	5.81347
Actinidia01049	0	0	0	0	0	0
Actinidia01050	0	0	0	0	0	0
Actinidia01051	0	0	0	0.028928	0	0.24585
Actinidia01052	1.77625	0.761436	0.94949	0.486101	1.29039	2.9291
Actinidia01053	11.302	11.0416	9.48142	10.6793	12.6756	9.77415
Actinidia01054	5.26	4.49017	2.83389	3.48098	5.09368	4.52869
Actinidia01055	3.85828	3.43633	4.45446	5.54476	4.83186	3.75491
Actinidia01056	10.3238	7.81169	8.16563	11.1411	12.6856	15.2053
Actinidia01057	5.87554	4.99526	4.90899	4.84483	5.01411	4.5335
Actinidia01058	14.2489	16.4353	12.7602	11.3892	11.688	8.88071
Actinidia01059	2.04305	2.73803	3.58032	3.8186	2.41054	3.11436
Actinidia01060	4.15106	1.719	2.26591	3.49002	1.16899	2.08886
Actinidia01061	23.3833	22.2298	24.4447	19.8451	26.3277	28.9565
Actinidia01062	0	0	0	0	0	0
Actinidia01063	0	0	0	0	0	0
Actinidia01064	0	0	0	0	0	0
Actinidia01065	9.75852	14.1581	14.103	14.3777	15.1192	15.4277
Actinidia01066	4.03625	0.944464	2.12925	2.20163	1.05188	1.27969
Actinidia01067	0.075308	0.121949	0	0.126586	0	0
Actinidia01068	13.834	13.4727	11.0049	12.8578	12.9064	12.9207
Actinidia01069	10.2912	8.53911	7.78159	8.54591	8.56344	7.6567
Actinidia01070	0	0	0	0	0	0
Actinidia01071	4.44662	4.19692	2.94885	3.74625	4.45545	3.54588
Actinidia01072	0.37691	0.515534	0.264879	0.077549	1.12687	0
Actinidia01073	0	0	0	0	0	0
Actinidia01074	1.5983	2.37916	0.910155	1.13206	0.879217	0.714551
Actinidia01075	52.0789	64.5648	28.7519	34.1518	35.9799	48.4786
Actinidia01076	0.702761	0.758726	0.468782	0.702391	0.211107	1.05612
Actinidia01077	47.3838	32.8654	43.3062	45.6695	34.8516	36.5127
Actinidia01078	11.1162	14.1972	6.30057	9.52219	8.7817	8.27663
Actinidia01079	0	0.030087	0.256554	0.184308	0.19697	0.104233
Actinidia01080	6.86162	7.64383	7.86219	7.26242	6.568	5.34617
Actinidia01081	3.11011	4.631	5.31536	4.82581	2.50643	1.94069
Actinidia01082	0.083707	0.275774	0.085108	1.02474	0.180281	0.647942
Actinidia01083	0.094804	0	0.166504	0	0.216193	0.530135
Actinidia01084	0.118672	0.073678	0.078447	0.336004	0.160146	0.342924
Actinidia01085	225.532	151.822	203.003	255.454	147.468	161.844
Actinidia01086	12.9042	11.8666	13.1292	14.5883	13.5474	12.9143
Actinidia01087	7.59527	8.08568	7.79368	5.60513	7.73107	7.64605
Actinidia01088	8.62878	10.5816	6.37356	6.51882	9.59308	7.50572
Actinidia01089	1.07555	0.412577	0.386908	0.52529	0.603776	0.747741
Actinidia01090	1.97254	1.66996	2.7702	1.97504	2.32349	2.21213
Actinidia01091	8.51986	8.49786	4.75001	7.36935	6.23177	9.72606
Actinidia01092	0.3735	0	0.297739	0.197849	0.396816	0.209464
Actinidia01093	102.343	110.307	109.804	97.8561	103.083	104.225
Actinidia01094	8.78529	8.89793	8.2347	6.98501	7.20072	9.6467
Actinidia01095	34.9671	41.979	24.2465	24.2663	24.8044	27.7432
Actinidia01096	1.84524	1.31522	2.20262	2.52845	1.33235	1.66737
Actinidia01097	0.071491	0	0.331834	0.001467	0.14402	0.205978
Actinidia01098	0	0	0	0	0	0
Actinidia01099	0	0	0	0	0	0
Actinidia01100	2.02216	2.04016	2.76715	2.60242	1.90624	1.46354
Actinidia01101	2.92509	0.060881	1.05408	1.7399	0.424487	0.340977
Actinidia01102	0.017614	0	0	0	0.059602	0
Actinidia01103	3e-06	0	0	4e-06	0	0
Actinidia01104	0.492176	0.574185	0.352348	0.288107	0.687573	0.427021
Actinidia01105	0	0	0	0	0	0
Actinidia01106	20.3939	20.2292	19.9552	19.0926	22.5527	23.4928
Actinidia01107	11.5827	9.43198	12.3889	13.765	10.4094	7.41921
Actinidia01108	0	0	0.14724	0	0	0.045578
Actinidia01109	0	0.179475	0.045216	0	0	0
Actinidia01110	3.88118	3.11889	4.63869	4.43394	4.28299	6.8302
Actinidia01111	0.084831	0.099505	0.099046	0	0.069289	0.116289
Actinidia01112	17.665	18.6041	15.3529	17.0058	18.2418	16.251
Actinidia01113	9.49908	8.00428	11.2608	11.5587	7.18795	6.92603
Actinidia01114	0.011122	0.255632	0.134562	0.062799	0.088277	0.007335
Actinidia01115	1.20552	1.08879	2.91989	4.56675	2.57484	1.22504
Actinidia01116	0.530111	0.425957	0.385423	1.14086	0.915298	0.499415
Actinidia01117	3.53036	4.3257	4.97959	2.99447	3.38848	2.93506
Actinidia01118	0.934049	0.255136	0.532119	0.74912	0.644721	1.51197
Actinidia01119	1.94643	2.02282	3.93369	1.92709	1.47563	2.77355
Actinidia01120	0.061359	0	0.143976	0.317943	0.725315	0.246209
Actinidia01121	0.212329	0.11843	0	0.42858	0.462903	0.711156
Actinidia01122	0.318171	0.39599	0.546948	0.311295	0.456378	0.193464
Actinidia01123	0.783642	0	2.01282	3.12352	0.641498	1.55759
Actinidia01124	0.749823	0	0	0.714506	0.397146	0
Actinidia01125	1.36178	1.86468	3.22364	2.1061	2.45971	2.41033
Actinidia01126	28.1267	46.5758	27.6448	26.2406	30.8853	27.8211
Actinidia01127	10.5212	9.70985	7.58995	10.1979	8.72006	9.01934
Actinidia01128	0	0	0.057505	0.251008	0.043303	0.249209
Actinidia01129	0	0.11561	0	0.161928	0	0
Actinidia01130	1.93876	2.02169	1.33086	2.26666	1.4597	1.83572
Actinidia01131	3.12703	3.06875	3.15524	3.57473	3.36537	2.93059
Actinidia01132	0	0	0	0	0	0
Actinidia01133	1.53869	1.3e-05	1.73087	0.020402	0.663599	0.790011
Actinidia01134	0	1.3e-05	1.2e-05	8e-06	1e-06	1e-05
Actinidia01135	1.38822	2.16005	0.528843	0.698951	1.12403	0.252986
Actinidia01136	0.392221	1.53344	0.732656	0.779197	0.923911	1.05219
Actinidia01137	10.0062	11.9815	7.94295	6.70811	8.38777	7.63375
Actinidia01138	6.34797	7.61869	6.01218	5.01197	6.98658	5.67567
Actinidia01139	26.9114	27.3402	19.135	26.7733	11.5041	12.098
Actinidia01140	0	0	0	0	0	0
Actinidia01141	1.47162	0.909294	0.92842	0.747593	0.729591	1.01017
Actinidia01142	1.30918	1.32073	2.4198	0.968416	1.89024	0.910359
Actinidia01143	0.374837	0.146565	0.656565	0.566639	0.650146	0.660597
Actinidia01144	0.624303	1.22263	0.392086	1.23179	0.674772	1.23606
Actinidia01145	6.84683	6.1441	7.43978	10.179	6.76064	6.49562
Actinidia01146	0.195623	0.168572	0.549816	0.308148	0.485336	0.449586
Actinidia01147	7.23495	8.30757	6.52559	6.43927	8.06352	8.36148
Actinidia01148	5.31444	5.7836	4.31087	3.32329	4.40436	4.32063
Actinidia01149	2.68146	2.35415	2.40622	2.9453	2.61507	2.81174
Actinidia01150	0	0	0	0	0	0
Actinidia01151	4.24991	6.944	4.64921	7.86056	5.39307	5.98036
Actinidia01152	0	0	0	0	0	0
Actinidia01153	0	0	0	0	0	0
Actinidia01154	0	0	0	0	0	0
Actinidia01155	0	0	0	0	0	0
Actinidia01156	0	0	0	0	0	0
Actinidia01157	0	0	0	0	0	0
Actinidia01158	0	0	0	0	0	0
Actinidia01159	0	0	0	0	0	0
Actinidia01160	8.55705	8.9534	8.85996	6.38144	7.52242	7.29578
Actinidia01161	0.634192	0.059466	0	0	0.144083	0.550393
Actinidia01162	0	0	0	0	0	0
Actinidia01163	0.83529	0.91063	0.050322	0.339545	0.752436	0
Actinidia01164	61.2017	49.4973	105.742	94.3065	105.76	106.072
Actinidia01165	5.745	2.46537	5.45368	7.29371	3.78985	3.42933
Actinidia01166	0.879132	1.12657	1.44015	1.13234	0.752923	1.07237
Actinidia01167	12.3125	11.938	8.97883	8.3268	10.2967	8.91008
Actinidia01168	4.74044	4.05744	4.81804	4.62544	4.61432	4.26222
Actinidia01169	274.072	330.263	370.852	448.633	507.848	612.363
Actinidia01170	7.86546	7.90053	7.16485	8.67277	9.75109	9.95699
Actinidia01171	0.119897	0.118904	0.371279	0	0.21549	0.256553
Actinidia01172	0.232875	0.339097	0.303243	0.182145	0.096278	0.485957
Actinidia01173	0.314292	0.49766	0.35209	0.384991	0.434425	0.264169
Actinidia01174	0	0	0	0	0	0
Actinidia01175	0	0	0	0	0	0
Actinidia01176	0	0.058817	0.067014	0.105759	0.174482	0.065083
Actinidia01177	3.4841	2.37996	2.54678	2.1856	2.49146	1.60828
Actinidia01178	0	0	0	0	0	0
Actinidia01179	19.492	24.0147	11.0444	12.8628	10.2905	11.9633
Actinidia01180	8.17332	7.96436	7.36043	6.87942	6.56223	5.47186
Actinidia01181	6.85459	6.52094	8.89096	5.64971	7.79685	9.48301
Actinidia01182	293.909	122.631	256.888	355.897	313.522	381.287
Actinidia01183	12.1171	15.9802	15.3444	10.1565	12.6941	9.90358
Actinidia01184	0	0	0	0	0	0
Actinidia01185	0	0	0	0	0	0
Actinidia01186	0	0	0	0	0	0
Actinidia01187	0	0	0	0.011774	0	0
Actinidia01188	0.433647	0	0.424964	0.448676	0	0.267276
Actinidia01189	5.86244	5.93051	6.56078	7.99674	7.94719	11.7466
Actinidia01190	14.6551	12.87	14.8593	18.0973	14.8348	14.6686
Actinidia01191	20.6	17.715	18.0798	15.9082	16.2718	17.0015
Actinidia01192	4.25583	4.03578	3.69448	3.74006	3.38312	3.17875
Actinidia01193	0.713023	0.97696	1.60884	1.2557	1.07218	1.301
Actinidia01194	6.78897	8.18441	11.1169	10.3823	9.09685	8.95074
Actinidia01195	12.6111	12.1486	19.8308	15.9316	12.3299	10.9035
Actinidia01196	3.10572	2.84652	2.34948	2.87515	2.94913	4.1124
Actinidia01197	31.304	27.2554	27.6969	39.3494	31.0427	35.0892
Actinidia01198	18.3212	17.8555	18.4282	20.1778	20.8819	31.2014
Actinidia01199	9.32953	11.8357	6.38458	8.54369	6.9989	7.45907
Actinidia01200	9.75131	10.6884	9.20736	9.31948	9.18777	10.9711
Actinidia01201	35.0481	27.1076	36.5595	38.2922	41.8065	42.6759
Actinidia01202	27.6497	30.4718	26.618	31.6315	33.3121	26.5673
Actinidia01203	14.633	8.72437	9.49205	11.8525	13.5517	17.8668
Actinidia01204	3.67482	3.98043	4.17121	3.68178	3.532	5.77346
Actinidia01205	75.2146	57.7752	70.1366	77.5757	51.9976	56.5099
Actinidia01206	0	0	0	0	0	0
Actinidia01207	3.91857	3.26249	2.76711	3.25837	3.22708	3.35018
Actinidia01208	75.494	76.6271	72.3067	71.864	83.8645	80.1563
Actinidia01209	0	0	0	0	0	0
Actinidia01210	0	0.318517	0	0.032821	0	0
Actinidia01211	47.5451	41.9967	39.1754	33.4696	21.5883	26.0197
Actinidia01212	4.61494	4.61571	4.32119	6.79567	10.0921	13.0723
Actinidia01213	10.6389	13.1691	10.3571	7.52217	10.9558	9.1999
Actinidia01214	0	0	0.336021	0	0.097712	0
Actinidia01215	3.01381	5.52367	3.23665	4.66425	7.13647	8.70093
Actinidia01216	1.14339	0.776429	1.41063	1.11607	1.07642	1.39801
Actinidia01217	52.3975	48.3353	40.0318	35.5932	46.14	43.3839
Actinidia01218	40.1214	45.0911	35.4466	34.9184	38.3995	36.668
Actinidia01219	0	0	0	0	0	0
Actinidia01220	0	0	0	0	0	0
Actinidia01221	0.426885	0.280264	0.41161	0.573452	0.20937	0.230897
Actinidia01222	7.41193	6.20616	8.6396	5.64133	9.09411	9.53724
Actinidia01223	0.562774	1.39227	1.47603	1.0453	2.00143	1.61231
Actinidia01224	1.23511	3.98424	1.1297	2.15289	2.13419	2.39965
Actinidia01225	0.42281	0.599777	0.787455	0.581924	1.21923	1.90191
Actinidia01226	6.16367	7.12108	4.88194	2.52874	4.36028	2.83163
Actinidia01227	0.193857	0.150006	0.18403	0.070737	0.073485	0.066399
Actinidia01228	4.10156	4.84001	5.59254	5.00612	3.04832	3.47878
Actinidia01229	51.3816	57.308	53.6209	53.4667	50.1847	56.818
Actinidia01230	18.6219	26.6904	6.08324	5.08221	7.20213	6.09183
Actinidia01231	2.12084	2.34688	2.43867	2.27596	1.13458	1.88057
Actinidia01232	7.65481	8.3368	7.05406	9.41732	10.3043	10.8736
Actinidia01233	8.26789	9.05278	8.38127	9.47067	9.44073	9.25526
Actinidia01234	16.121	22.2712	17.3529	28.0756	19.6579	25.9118
Actinidia01235	19.3161	20.019	20.559	18.8454	19.2398	19.6688
Actinidia01236	9.62625	9.23245	9.30397	11.7844	12.2866	15.2164
Actinidia01237	0	0	0	0	0	0
Actinidia01238	0	0	0	0	0	0.441309
Actinidia01239	0	0	0	0	0	0
Actinidia01240	0	0	0	0	0	0
Actinidia01241	0	0	0	0	0	0
Actinidia01242	0	0	0	0	0	0
Actinidia01243	1.00139	0.945353	0.155361	0.240175	1.17132	2.07957
Actinidia01244	0.973486	0.75612	2.84829	2.0413	1.25342	0.977473
Actinidia01245	6.30153	7.83016	7.99626	6.6263	6.28145	6.60066
Actinidia01246	4.47862	5.39218	4.41728	5.24199	4.35397	4.89964
Actinidia01247	17.0316	20.1616	17.7445	17.5617	16.3082	15.4321
Actinidia01248	0	0.063215	0.063473	0	0.096244	0.266359
Actinidia01249	0.986505	3.20712	4.47722	1.67773	2.15772	2.30338
Actinidia01250	13.439	11.7011	12.5448	11.1746	8.0435	7.11065
Actinidia01251	0	0	0	0	0	0.032612
Actinidia01252	65.3911	74.3433	60.9176	69.0085	60.7438	68.4163
Actinidia01253	4.9819	3.4039	1.84383	4.10094	2.51244	3.02562
Actinidia01254	1.15186	1.15226	0.470491	0.475579	0.308479	0.539377
Actinidia01255	13.219	15.9958	13.2527	15.4472	16.0017	15.5909
Actinidia01256	14.781	12.4519	16.5002	17.4451	13.4778	10.768
Actinidia01257	6.42774	7.27765	5.12241	5.32754	5.46942	5.24398
Actinidia01258	1.18761	1.92001	2.20625	2.99024	0.829051	0.817271
Actinidia01259	0.532751	0.887888	1.10035	1.20939	1.59473	1.33
Actinidia01260	1.78934	3.70142	4.30165	5.42329	6.99307	7.79386
Actinidia01261	11.3886	11.0734	12.4146	14.9371	14.1058	17.6366
Actinidia01262	4.97369	4.04498	4.81366	4.33526	5.17364	7.69863
Actinidia01263	14.4337	11.1476	14.7595	14.1623	11.3682	13.8807
Actinidia01264	4.80516	6.22729	3.11566	2.49298	2.92464	3.02952
Actinidia01265	4.38124	2.49751	1.2446	2.40223	1.87364	2.04521
Actinidia01266	5.48973	4.86205	3.72077	3.29967	3.85267	3.91015
Actinidia01267	38.9147	40.368	36.7397	32.4577	33.5293	33.2677
Actinidia01268	0.224547	0.050238	0	0	0.167553	0.146628
Actinidia01269	0.738639	0.698093	0.691609	1.07985	1.10543	1.0653
Actinidia01270	5.22447	2.88639	8.34863	6.80407	4.17895	7.78796
Actinidia01271	24.3808	21.9498	25.2303	27.797	25.791	25.3015
Actinidia01272	22.2179	19.7851	31.5014	24.892	33.2899	32.6008
Actinidia01273	39.0207	39.9149	43.8418	51.1117	49.5303	45.7318
Actinidia01274	2.0957	1.94289	2.95186	2.52307	2.23368	2.43686
Actinidia01275	15.7765	11.6637	36.9797	49.7467	12.7024	16.6392
Actinidia01276	1.83	2.20472	1.71593	1.74724	1.95707	2.12264
Actinidia01277	0.156457	0.165056	0.379105	0.315411	0.603147	0.414287
Actinidia01278	7.98928	7.57678	8.67595	9.2953	7.39574	9.5144
Actinidia01279	30.4348	25.0048	26.0959	26.3219	28.9729	33.4818
Actinidia01280	43.2188	32.829	45.6718	39.7654	31.8611	32.2756
Actinidia01281	33.7186	30.0209	28.9017	21.9581	20.8436	20.1658
Actinidia01282	57.4719	37.6096	62.2995	63.7723	48.8916	46.6019
Actinidia01283	8.66546	10.0645	9.44543	14.0606	11.5544	14.5854
Actinidia01284	2.26892	4.24844	1.97234	2.60949	3.17332	3.83793
Actinidia01285	3.81458	3.93648	4.51781	3.29851	3.53977	4.07214
Actinidia01286	6.94652	5.778	9.45456	8.66865	8.15863	6.6624
Actinidia01287	9.13076	8.45012	6.88653	10.3438	7.63508	8.0595
Actinidia01288	0.69668	0.262735	0.73528	0.95658	1.30151	0.807709
Actinidia01289	0	0	0	0	0	0
Actinidia01290	16.0892	18.6655	14.0826	12.117	17.8497	21.0999
Actinidia01291	0	0	0	0	0	0
Actinidia01292	27.3859	11.8092	144.599	120.905	75.5708	79.5917
Actinidia01293	0.583353	0.14705	0.650932	0.669532	1.63431	1.0855
Actinidia01294	1.2317	2.09166	1.85725	1.6909	1.78571	1.44189
Actinidia01295	0.608413	0.598528	1.49323	1.27488	0.509179	0.082531
Actinidia01296	9.24869	7.72822	8.05577	6.53147	11.0893	9.39827
Actinidia01297	0.151812	1.66623	0.167202	0.218511	0.289265	0.340604
Actinidia01298	0	0	0	0	0	0
Actinidia01299	7.14842	6.62481	7.55617	6.117	5.89368	5.41152
Actinidia01300	0.250381	0.150031	0.089948	0.075728	0.14059	0.176685
Actinidia01301	4.75293	3.53599	3.72677	3.29716	4.26304	3.78839
Actinidia01302	14.5768	15.2519	11.6112	12.8805	16.1009	14.0099
Actinidia01303	27.3292	26.1722	34.9855	33.0407	34.9669	39.904
Actinidia01304	0	0	0	0	0	0
Actinidia01305	36.8034	31.5361	43.0568	42.4248	43.2672	43.59
Actinidia01306	9.38411	9.00678	10.217	8.8471	8.05622	8.2153
Actinidia01307	15.8964	17.8555	17.2768	18.0378	17.8321	18.088
Actinidia01308	18.4892	20.7933	17.4539	18.1387	16.9812	16.709
Actinidia01309	3.05584	2.50046	2.6716	1.91677	2.24613	4.06264
Actinidia01310	2.07814	1.12742	1.87259	1.34483	1.14153	1.28715
Actinidia01311	0.042769	0.164785	0.139805	0.25594	0.065492	0.098819
Actinidia01312	32.5308	33.3603	31.4151	33.9646	39.5697	44.2425
Actinidia01313	4.87653	3.51617	4.67161	4.32484	3.78745	3.70501
Actinidia01314	8.77631	9.88489	9.20248	7.94713	11.6018	14.3174
Actinidia01315	2.23662	0.826129	2.55523	1.6746	1.75439	1.43537
Actinidia01316	2.79604	1.83953	3.2663	3.63961	1.18641	3.31655
Actinidia01317	10.9697	9.00568	8.45079	8.91824	6.54275	6.81986
Actinidia01318	23.8182	16.9355	17.9203	22.1029	16.7588	15.6467
Actinidia01319	12.1188	15.4987	12.7037	12.6129	13.2584	17.6758
Actinidia01320	35.0533	32.2431	30.8757	34.3903	36.1947	37.3999
Actinidia01321	2.51789	1.30665	2.88313	2.78911	1.64685	2.25907
Actinidia01322	28.0311	30.6659	26.9654	27.1447	24.4877	31.3775
Actinidia01323	0.035309	0.055827	0.7806	0.668761	0.090426	0
Actinidia01324	22.4467	20.6203	20.028	23.4577	20.8834	19.4716
Actinidia01325	5.86473	5.31022	4.95721	4.70291	4.60232	5.52751
Actinidia01326	14.7046	19.1781	15.4833	15.1515	12.6038	13.0373
Actinidia01327	0	0.145712	0	0.065966	0	0.032746
Actinidia01328	6.54449	5.21901	7.51469	7.58962	5.77472	8.25102
Actinidia01329	16.1352	17.2767	13.1919	18.1259	19.1869	22.4905
Actinidia01330	25.1567	29.8199	29.531	33.6559	26.4853	33.8096
Actinidia01331	8.73237	9.31109	8.26064	9.42311	6.77248	8.88221
Actinidia01332	0.538615	0.157006	0.201534	0.17343	0	0.193586
Actinidia01333	16.636	16.4173	18.3894	17.4706	16.8324	14.8155
Actinidia01334	0.344657	0.86793	0.676768	0.428174	0.277791	0.770503
Actinidia01335	23.6198	19.3938	22.4774	21.8356	23.0914	22.8651
Actinidia01336	8.57432	10.5523	6.87875	7.29076	6.48337	5.27575
Actinidia01337	12.6294	10.5088	11.9663	13.4277	9.63798	11.1713
Actinidia01338	23.2017	23.4902	24.2591	24.6467	21.0811	23.6978
Actinidia01339	4.01729	1.68541	3.38485	2.89653	2.055	1.65619
Actinidia01340	17.2658	19.1916	14.3362	14.951	18.3936	15.3241
Actinidia01341	25.8344	21.005	15.937	16.5917	21.4153	18.6269
Actinidia01342	0	0	0	0	0	0
Actinidia01343	0.088499	0.132842	0.282199	0.235179	0	0.047426
Actinidia01344	10.5543	11.9896	12.1557	12.2221	28.9881	30.67
Actinidia01345	20.0897	24.5953	20.0752	21.6807	16.9339	20.6508
Actinidia01346	0.43016	0.139028	0.191684	0.175705	0.399153	0.644827
Actinidia01347	4.12968	1.44361	1.36102	1.09949	0.885761	1.54404
Actinidia01348	0.80883	1.18726	1.83154	1.40995	1.28113	0.841535
Actinidia01349	5.91341	7.81552	7.00762	5.04989	6.97209	6.56342
Actinidia01350	3.0406	2.4812	3.65873	2.14389	4.19597	6.26037
Actinidia01351	8.14439	13.2673	10.1251	8.7127	8.42974	9.18954
Actinidia01352	9.59175	10.6348	10.1727	5.87011	10.1991	9.94109
Actinidia01353	1.12593	0	12.2301	12.3111	12.0947	12.1412
Actinidia01354	4.44421	0.182189	18.5941	24.16	21.032	26.5
Actinidia01355	7.96163	5.69651	6.75218	8.36122	5.73568	6.09215
Actinidia01356	10.229	7.51075	6.04311	7.12741	6.4957	5.01733
Actinidia01357	7.30608	10.8644	8.04149	7.82552	8.34586	9.84944
Actinidia01358	12.815	14.5792	10.6384	12.5376	13.0855	14.8938
Actinidia01359	10.1178	9.37248	12.1652	11.3676	12.1771	16.4297
Actinidia01360	18.9886	20.7766	19.3634	21.5543	21.6265	21.8555
Actinidia01361	11.3974	16.6733	15.3966	14.692	8.83735	7.80538
Actinidia01362	9.10779	9.12767	10.7878	8.14851	7.30531	5.03199
Actinidia01363	1.58189	1.26616	2.02617	1.06937	1.90275	1.68553
Actinidia01364	7.46528	7.6005	6.11045	5.4908	6.20395	8.21762
Actinidia01365	22.5234	24.197	22.7279	25.6048	24.3956	24.3666
Actinidia01366	2.58119	1.07397	4.33325	2.3641	1.78785	1.60161
Actinidia01367	0.916921	0.853173	0.474555	0.589846	0.739696	0.766525
Actinidia01368	0	0	0	0	0	0
Actinidia01369	0.049391	0.052893	0.219384	0	0	0
Actinidia01370	7.74141	11.2846	9.54327	8.06135	10.7038	9.42694
Actinidia01371	12.1341	15.2033	15.4087	12.3357	13.3445	12.339
Actinidia01372	0.231471	0.629189	0.345498	0.114649	0.119543	0.607081
Actinidia01373	43.5874	37.7584	54.6442	60.0372	55.2172	50.7156
Actinidia01374	0.037375	0.055509	0	0.0482	0.01265	0
Actinidia01375	0	0	0	0	0.383266	0.221024
Actinidia01376	0	0	0	0	0	0
Actinidia01377	0	0	0	0	0	0
Actinidia01378	1.79892	0.954524	1.04571	1.27136	0.926659	0.739068
Actinidia01379	12.2045	13.2325	14.3553	12.7896	11.4276	10.2051
Actinidia01380	0	0	0	0	0	0
Actinidia01381	21.5067	20.0402	23.1873	14.818	21.9322	19.3076
Actinidia01382	0.806468	0.30299	0.206329	0.567127	0.206793	0.117278
Actinidia01383	0.047727	0.175342	0.049182	0	0.030233	0
Actinidia01384	1.03762	1.57489	0.841204	0.653721	0.898538	0.970841
Actinidia01385	0	0	0	0	0	0
Actinidia01386	2.05662	2.19562	2.61229	3.42825	2.07138	3.00308
Actinidia01387	0	0	0	0	0	0
Actinidia01388	0.213729	0.21417	0.197841	0.107946	0	0
Actinidia01389	10.2652	8.64929	8.31946	13.1614	5.48555	8.58665
Actinidia01390	3.52262	2.89721	4.01618	3.13113	3.42877	3.2493
Actinidia01391	0.288535	0.324801	0.249343	0.270589	0.161531	0.044775
Actinidia01392	123.056	97.2304	121.08	124.653	114.812	123.804
Actinidia01393	7.1902	7.45285	7.25109	7.42441	7.44965	5.82546
Actinidia01394	2.12075	2.01377	1.88366	2.1707	1.10131	1.81557
Actinidia01395	0.865118	0.721471	0.941514	0.787877	1.17927	1.38251
Actinidia01396	0.004025	0.014696	0.077562	0.042665	0	0.029416
Actinidia01397	24.4867	37.0736	28.8013	20.6671	23.6716	22.0425
Actinidia01398	0	0	0	0	0	0
Actinidia01399	5.87857	6.5388	4.28252	3.90696	5.07598	3.69099
Actinidia01400	5.2107	6.02042	4.7822	4.7234	3.8244	4.43724
Actinidia01401	2.86725	2.31856	1.3747	2.03771	1.91766	2.0822
Actinidia01402	126.327	115.577	92.4566	109.219	130.905	148.38
Actinidia01403	6.49403	11.4219	7.7086	7.3677	12.9409	11.6939
Actinidia01404	2.73306	3.39277	4.27469	3.4799	3.21876	3.00995
Actinidia01405	6.12084	4.48406	5.21699	4.02624	5.20497	4.75906
Actinidia01406	40.2092	52.46	45.3788	50.9638	43.5535	50.0358
Actinidia01407	0.111724	0.039766	0.077979	0.053096	0.047786	0.05097
Actinidia01408	66.9239	51.0865	74.3148	72.3481	63.4228	58.4377
Actinidia01409	1.46474	1.56895	2.09758	1.92922	0.880751	1.39736
Actinidia01410	0.334106	0.126518	0.278418	0.239844	0.159639	0.121212
Actinidia01411	7.91149	8.66323	7.0453	6.0615	5.64189	6.06868
Actinidia01412	0.055195	0.178515	0	0	0	0.059554
Actinidia01413	0.364977	0.286384	0.044951	0.236997	0.106715	0.24228
Actinidia01414	0.68431	1.13339	0.523491	0.387993	0.240666	0.289902
Actinidia01415	4.27164	3.33816	4.54288	3.70989	2.96208	4.27878
Actinidia01416	13.5964	15.6293	12.9664	15.609	19.1483	27.5482
Actinidia01417	20.9901	21.9054	20.4642	19.0703	18.0576	14.8973
Actinidia01418	9.07412	9.79705	6.72961	8.08053	8.75534	9.79876
Actinidia01419	13.3185	13.0692	13.8563	12.7345	12.8677	11.5911
Actinidia01420	5.41823	4.35502	5.00994	3.2261	3.63866	3.55306
Actinidia01421	0	0	0	0	0	0
Actinidia01422	0	0	0	0	0	0
Actinidia01423	0	0	0	0	0	0
Actinidia01424	5.60142	6.61305	4.38336	5.86121	5.7341	6.40343
Actinidia01425	0	0	0	0	0	0
Actinidia01426	10.8205	15.8185	7.43491	10.606	12.2346	9.59396
Actinidia01427	0	0	0	0	0	0
Actinidia01428	0.166495	0.339371	0.452159	0.142892	0.375786	0.153103
Actinidia01429	3.27936	3.72982	3.75199	3.89304	2.86969	4.66772
Actinidia01430	0.851391	1.04114	0.106159	0	0.468094	0.995779
Actinidia01431	1.97277	2.74133	2.67842	2.42097	2.98501	1.90246
Actinidia01432	0	0	0	0	0	0
Actinidia01433	0.200035	0.257062	0.217674	0.410287	0.50101	0.493103
Actinidia01434	0	0	0	0	0	0
Actinidia01435	0	0	0	0	0	0
Actinidia01436	0	0	0.037629	0	0	0
Actinidia01437	0	0	0	0	0	0
Actinidia01438	3.68887	4.74909	4.78788	2.99961	3.54059	4.07778
Actinidia01439	0.275907	0.447357	0.177319	0.155925	0.175515	0.264004
Actinidia01440	0	0	0	0	0	0
Actinidia01441	0	0	0	0	0	0
Actinidia01442	0.256105	0.617014	0.897383	0.827772	0.756353	1.42311
Actinidia01443	0	0	0	0	0.104336	0.046095
Actinidia01444	0.046493	0.016744	0.083847	0.939844	0.071308	0.037483
Actinidia01445	114.694	87.7229	123.701	141.987	116.769	122.268
Actinidia01446	8.41228	7.204	8.44936	6.91627	8.29905	7.76456
Actinidia01447	25.241	27.5383	18.7501	15.2137	23.0558	19.9774
Actinidia01448	31.1961	31.9655	29.881	28.1087	30.9851	29.6045
Actinidia01449	23.5782	24.2446	23.5795	20.7092	19.64	20.4524
Actinidia01450	2.53318	2.6307	3.30827	2.47115	1.83281	2.58483
Actinidia01451	0	0	0	0	0	0
Actinidia01452	0.105086	0.104958	0.267261	0.054697	0.031371	0.146556
Actinidia01453	2.72722	1.4961	6.51983	6.87586	2.01317	2.04517
Actinidia01454	1.57418	1.88326	0.393055	0.186722	0.076079	0.153706
Actinidia01455	0.29432	0.106483	0.541004	0.214678	0.151165	0.019893
Actinidia01456	4.78081	5.22704	4.21428	4.11249	5.54819	5.83432
Actinidia01457	22.3525	17.6235	18.9229	21.3787	17.3276	19.4473
Actinidia01458	4.27702	5.36426	5.92672	6.84143	3.87394	5.1404
Actinidia01459	13.8536	12.9513	12.614	16.0723	14.6029	15.9691
Actinidia01460	0	0	0	0	0	0
Actinidia01461	0	0	0	0	0	0
Actinidia01462	4.98647	4.61184	5.23778	4.90062	5.94607	6.52498
Actinidia01463	3.6951	3.058	3.00407	2.46943	2.98631	2.38573
Actinidia01464	21.5027	26.8887	22.5871	25.5158	28.2258	27.9879
Actinidia01465	3.53666	4.19672	2.66044	2.99963	4.1316	4.96847
Actinidia01466	6.62782	6.57545	4.94092	4.60105	8.99921	10.5471
Actinidia01467	0	0	0.171199	0.452724	0.863832	0.420421
Actinidia01468	63.5822	66.0955	62.5226	61.5084	84.025	95.8996
Actinidia01469	14.0141	15.6742	15.9742	14.8327	14.2252	15.8451
Actinidia01470	0.615835	0.408839	1.02281	0.233079	0.689684	0.75155
Actinidia01471	2.85189	3.02671	2.21824	1.18689	2.43369	2.59701
Actinidia01472	0.208001	0.10817	0.199845	0.225348	0.398686	0.547704
Actinidia01473	3.97465	2.34221	7.80498	8.80086	6.84044	5.66113
Actinidia01474	15.2699	14.2652	17.5877	14.9975	12.355	11.1495
Actinidia01475	10.3706	12.5827	11.6132	8.87867	9.51083	8.10409
Actinidia01476	4.24206	3.33947	3.14437	3.13158	3.75516	3.71658
Actinidia01477	10.4483	9.57026	8.58286	8.12979	10.1445	8.4933
Actinidia01478	11.7243	11.2004	12.0168	11.8748	12.7415	11.3311
Actinidia01479	8.53339	3.91089	9.07604	10.7715	5.62271	5.50434
Actinidia01480	12.7869	5.4808	17.433	19.249	7.97642	7.71137
Actinidia01481	7.88699	4.222	15.1477	20.0363	6.33814	6.64029
Actinidia01482	5.01724	4.13866	5.98853	3.48308	5.52076	3.89671
Actinidia01483	7.48897	8.39113	6.81825	5.9177	8.5121	8.11815
Actinidia01484	6.73514	6.00584	7.15108	6.47602	6.62616	7.56792
Actinidia01485	7.02788	2.53764	11.8497	6.16077	6.22842	4.52568
Actinidia01486	13.0273	9.33078	11.8133	9.61583	10.0188	11.312
Actinidia01487	75.6494	76.302	104.403	110.229	112.757	141.216
Actinidia01488	25.5319	27.2459	32.2234	30.1732	21.9326	19.8314
Actinidia01489	1.70248	2.03218	1.15881	2.49527	1.55612	2.44304
Actinidia01490	5.71995	6.19135	7.01084	5.73782	5.42304	5.65401
Actinidia01491	0	0	0	0	0	0
Actinidia01492	0.24101	0.393648	0.327615	0.977526	0.573657	0.700131
Actinidia01493	0	0	0	0	0	0
Actinidia01494	0	0	0	0	0	0
Actinidia01495	0.231534	0	0	0	0	0.056709
Actinidia01496	0	0	0.069649	0	0	0
Actinidia01497	2.34151	2.02935	2.19911	2.17322	1.75168	1.75119
Actinidia01498	0.260233	1.07584	0.688211	1.41755	0.793375	0.630118
Actinidia01499	21.8483	17.8707	23.772	35.8836	45.7206	57.3964
Actinidia01500	0	0	0	0	0.039747	0.054891
Actinidia01501	0	0	0.228943	0.030082	0.011848	0.037965
Actinidia01502	1.2124	1.5454	3.7045	3.30425	2.4841	1.70439
Actinidia01503	3.77474	4.9948	3.93169	4.09605	4.49003	4.47721
Actinidia01504	4.68266	3.08435	5.94647	5.66164	5.89688	7.72131
Actinidia01505	0.488018	2.56092	6.65616	3.84558	5.73406	7.23485
Actinidia01506	1.3624	3.48943	13.7774	11.1431	15.7553	14.5105
Actinidia01507	117.999	55.881	185.091	202.289	96.9613	96.3442
Actinidia01508	8.56281	8.22043	10.9725	10.6722	7.7961	9.63324
Actinidia01509	5.8938	8.07878	8.02881	5.8031	7.4455	8.21814
Actinidia01510	2.65877	1.63454	2.74306	2.2328	1.32436	1.36906
Actinidia01511	0	0	0	0	0	0
Actinidia01512	7.44722	10.9034	7.22574	6.0792	7.72885	9.01104
Actinidia01513	7.47355	8.60657	9.40405	7.36852	9.6833	10.0404
Actinidia01514	26.9094	32.5745	25.5858	25.3836	19.6098	17.9605
Actinidia01515	0	0	0	0	0	0
Actinidia01516	201.763	353.36	229.458	207.679	246.128	314.482
Actinidia01517	1.37713	1.61473	1.61695	1.17928	1.45955	1.75087
Actinidia01518	0.05555	0	0	0	0.303191	0.041837
Actinidia01519	4.91483	10.0746	5.48475	6.5478	5.12971	6.23861
Actinidia01520	9.09313	5.48544	9.07183	8.49613	7.08738	9.78066
Actinidia01521	6.99848	7.12682	5.31306	5.83859	5.53648	5.10187
Actinidia01522	55.3907	49.3381	53.8296	49.5737	44.7902	40.2366
Actinidia01523	0	0	0	0	0	0
Actinidia01524	1.67998	1.52086	1.42505	1.20131	1.1013	1.31405
Actinidia01525	73.3173	78.2949	82.7843	90.0455	90.5915	111.358
Actinidia01526	0	0	0	0	0	0
Actinidia01527	8.40798	13.5117	12.8746	10.4669	8.30863	6.75417
Actinidia01528	1.69812	3.70775	1.02511	1.34462	1.70347	1.34802
Actinidia01529	6.0827	5.51047	4.34831	5.59483	5.34713	5.69555
Actinidia01530	11.3718	12.8924	12.0334	11.9857	12.2823	11.1803
Actinidia01531	4.85858	5.24084	8.79069	6.06372	4.97128	6.33255
Actinidia01532	0	0	0	0	0	0
Actinidia01533	60.4279	29.6761	51.8542	72.9853	40.2569	37.4929
Actinidia01534	21.5032	19.8698	24.4379	16.7139	14.9721	14.6009
Actinidia01535	0	0	0	0	0	0
Actinidia01536	2.07016	2.88899	2.18756	3.1203	1.93767	2.77924
Actinidia01537	0.153085	0.038616	0.023699	0.013246	0.021573	0.038647
Actinidia01538	0	0	0	0	0	0
Actinidia01539	18.9473	12.3609	18.0817	19.7429	21.2322	22.3974
Actinidia01540	24.808	26.3706	23.2667	21.4793	19.1101	15.4072
Actinidia01541	0	0	0	0.041916	0.065059	0
Actinidia01542	2.06556	0.893915	2.92912	3.22449	1.91841	1.87884
Actinidia01543	3.72593	3.23708	4.93541	3.61095	3.94396	3.50925
Actinidia01544	0	0	0	0	0	0
Actinidia01545	18.3286	17.8929	21.8614	17.6409	20.4362	24.1559
Actinidia01546	24.4287	25.7981	32.6536	23.8325	34.023	33.7462
Actinidia01547	82.1103	116.503	38.387	36.829	90.4517	91.0065
Actinidia01548	44.7898	42.528	49.4398	49.9146	45.7405	54.8606
Actinidia01549	2.72327	3.12651	5.12974	4.70801	3.37707	3.95529
Actinidia01550	0	0	0	0	0	0
Actinidia01551	0	0	0.08	0.466745	0.100336	0.054799
Actinidia01552	23.9779	24.8965	24.345	25.9764	25.4615	29.0081
Actinidia01553	0	0	0	0	0	0
Actinidia01554	0	0.099319	0	0	0.189561	0.596401
Actinidia01555	39.6609	42.0054	40.8915	46.0224	48.0733	54.0334
Actinidia01556	0	0	0	0	0	0
Actinidia01557	0	0.019911	0	0.076537	0	0.039854
Actinidia01558	2.00246	2.46082	2.3583	4.74044	3.41333	3.15979
Actinidia01559	5.03156	4.30692	4.36245	7.39178	4.67756	5.07245
Actinidia01560	68.0443	77.4762	44.7797	40.6798	43.9139	44.4008
Actinidia01561	11.033	11.5778	19.1788	13.7132	17.1472	15.7424
Actinidia01562	18.2222	24.5185	24.2137	31.3814	15.7154	18.3288
Actinidia01563	0.207973	0.714208	0.527931	0.28104	0.096601	0.13552
Actinidia01564	0	0	0	0	0	0
Actinidia01565	0	0	0	0	0	0
Actinidia01566	1.74696	0.427294	2.41297	1.61727	0.129102	0.181829
Actinidia01567	0	0	0	0.260934	0	0
Actinidia01568	0	0	0	0.078914	0	0
Actinidia01569	0.009666	0	0	0	0	0
Actinidia01570	0.009555	0.067867	0.086562	0.086952	0.078603	0.026832
Actinidia01571	11.4177	12.6107	14.643	14.7662	13.0045	11.3659
Actinidia01572	0.943465	0.373487	0.387519	0.207453	0.647031	0.400349
Actinidia01573	23.8099	31.7166	32.1627	29.0981	29.0957	26.3938
Actinidia01574	0	0	0	0	0	0
Actinidia01575	83.4555	100.756	80.5472	77.2582	106.584	108.263
Actinidia01576	0.297575	0.540793	0.458819	0.496675	0.494138	0.431873
Actinidia01577	0	0	0	0	0	0
Actinidia01578	14.0479	11.4683	14.0841	18.5296	20.5883	25.2004
Actinidia01579	0.306106	0.358533	0.50492	0.382897	0.451342	0.386674
Actinidia01580	0	0	0	0	0	0
Actinidia01581	0	0	0	0	0	0
Actinidia01582	0	0	0	0	0	0
Actinidia01583	0	0	0	0	0	0
Actinidia01584	0	0	0	0	0	0
Actinidia01585	15.0869	14.5646	33.8855	48.4918	19.3192	20.3394
Actinidia01586	5.91712	9.03722	5.12637	8.74155	8.35926	10.7186
Actinidia01587	0.247835	0.283754	0.578471	0.086304	0.385893	0
Actinidia01588	4.79619	4.75324	5.52295	6.19216	6.29054	6.36083
Actinidia01589	4.09693	3.47858	4.42875	3.38393	3.65931	2.55189
Actinidia01590	23.5103	19.8535	20.3106	26.3079	23.91	28.5962
Actinidia01591	0	0	0	0	0	0
Actinidia01592	1.73398	1.77632	2.21704	2.41842	2.05567	2.00551
Actinidia01593	85.0563	101.104	132.947	126.751	103.182	106.309
Actinidia01594	7.94652	12.9207	7.34194	9.32142	12.2387	21.9774
Actinidia01595	1.35739	1.19998	0.55304	0.986386	0.923097	0.7285
Actinidia01596	2.44829	1.1819	1.45214	1.89	1.47724	1.35824
Actinidia01597	2.46493	3.00601	3.01782	2.93572	2.49346	2.06105
Actinidia01598	0	0	0	0.125372	0.027411	0.039502
Actinidia01599	16.3237	15.9158	19.9835	19.9027	20.6444	19.6823
Actinidia01600	0	0	0.032893	0	0.044422	0
Actinidia01601	37.2227	37.5692	37.2972	35.6835	24.3187	24.9214
Actinidia01602	1.07602	0.550533	1.03492	0.821179	1.00371	0.47727
Actinidia01603	4.21494	2.50265	2.18495	3.69445	3.58315	3.14943
Actinidia01604	6.65032	4.33463	5.31782	3.88224	5.64623	4.0365
Actinidia01605	0	0	0.020324	0	0	0
Actinidia01606	18.924	17.2489	21.422	23.8374	22.9195	22.6373
Actinidia01607	74.1573	75.2205	75.3203	71.5172	78.7345	86.8575
Actinidia01608	0.651118	0.621864	0.392986	0.989366	1.42236	1.14212
Actinidia01609	11.7742	12.0429	12.3284	11.5605	11.0146	9.04139
Actinidia01610	41.9583	48.5972	43.0557	47.1849	48.5721	48.6414
Actinidia01611	3.03188	3.58302	2.62553	5.8682	4.44959	4.90674
Actinidia01612	0.416154	0.031785	0.236765	0.034085	0.323055	0.161534
Actinidia01613	15.6621	15.3176	14.6272	17.0688	15.6695	17.351
Actinidia01614	104.459	122.399	128.66	125.77	134.365	157.719
Actinidia01615	11.2426	13.9177	17.7956	11.8811	13.7531	16.4258
Actinidia01616	20.0606	19.9962	23.7977	27.4545	29.6594	37.542
Actinidia01617	21.6252	23.6114	21.2717	26.0817	19.207	21.7808
Actinidia01618	0	0.016717	0	0	0	0.117116
Actinidia01619	1.29759	1.47668	0.205282	0.59041	0.419581	0.374059
Actinidia01620	0	0	0	0	0	0
Actinidia01621	0	0	0	0	0	0
Actinidia01622	3.43992	3.71223	2.94044	3.13978	4.38159	2.96287
Actinidia01623	2.94841	2.25261	2.22538	2.22397	1.72159	1.77288
Actinidia01624	1.03368	1.17559	1.22663	1.34928	0.992203	0.973576
Actinidia01625	7.10164	8.32254	7.2859	6.84897	7.32983	8.93787
Actinidia01626	0.035731	0.038264	0	0	0	0
Actinidia01627	5.24216	7.50002	6.94373	6.41307	4.63977	5.64027
Actinidia01628	0	0	0	0	0	0
Actinidia01629	5.81316	5.53483	4.57015	3.4243	4.09439	4.18792
Actinidia01630	0	0	0	0	0	0
Actinidia01631	0.0525	0	0	0	0.12456	0.403259
Actinidia01632	36.1606	36.5184	27.9812	30.9751	49.3859	51.77
Actinidia01633	3.74404	3.55954	1.8776	3.04272	4.4666	5.71474
Actinidia01634	3.72766	4.94255	4.8773	5.41598	3.47573	3.22136
Actinidia01635	25.3938	35.862	31.8506	30.9202	29.7989	32.3985
Actinidia01636	12.4302	10.6937	10.9646	10.7489	11.3987	9.70129
Actinidia01637	18.0791	14.8724	15.7696	15.6711	11.9763	13.7003
Actinidia01638	9.13359	9.19723	9.41735	10.314	10.859	11.2854
Actinidia01639	7.19035	7.3155	7.20657	4.82822	7.31798	6.68885
Actinidia01640	10.4683	10.0524	9.41971	9.1305	10.383	9.97586
Actinidia01641	0	0	0	0	0	0
Actinidia01642	4.2572	6.09384	3.69187	3.58857	3.52201	4.93421
Actinidia01643	37.545	44.3569	38.1518	35.1877	51.059	53.3477
Actinidia01644	40.9995	42.6916	43.6641	39.4808	40.8006	46.1302
Actinidia01645	11.2359	15.6452	9.5469	7.77927	7.76285	6.97262
Actinidia01646	0.575431	0.567973	1.11312	0.582269	1.10248	1.23421
Actinidia01647	1.94349	1.76698	1.34191	2.08135	1.39513	2.05614
Actinidia01648	22.3862	18.2732	23.5633	29.8292	24.11	23.8843
Actinidia01649	0.175628	0.110094	0.654687	0.528822	0.435814	0.297822
Actinidia01650	59.5771	58.8288	46.0427	41.542	46.7592	44.577
Actinidia01652	6.18679	5.73857	5.2164	6.2939	5.8932	5.27841
Actinidia01653	2.22876	1.66399	2.14235	1.45498	2.63764	2.9812
Actinidia01654	17.4062	15.7361	17.2506	19.3504	10.8878	13.5768
Actinidia01655	0	0.227607	0.06869	0.684741	0.369069	0
Actinidia01656	0	0	0.032596	0.106708	0.084122	0.152005
Actinidia01657	0	0	7e-06	0	0	0
Actinidia01658	7.78125	7.98035	8.09808	7.01132	13.7701	12.8534
Actinidia01659	2.46942	1.25012	1.61903	1.25483	2.29243	1.1072
Actinidia01660	0.954737	0.884514	1.50849	1.21307	0.418598	0.613822
Actinidia01661	1.65973	2.2005	2.49886	2.1948	4.18613	3.41539
Actinidia01662	19.8086	18.9917	21.2881	20.2402	16.243	17.0097
Actinidia01663	9.72879	13.1541	9.63424	8.0007	9.79319	8.99233
Actinidia01664	19.9528	19.0201	23.2103	27.8787	23.1742	23.941
Actinidia01665	2.50749	2.23301	3.09421	2.92697	2.63058	1.84688
Actinidia01666	93.4468	79.062	75.4729	84.6111	69.4673	69.14
Actinidia01667	78.2826	62.1968	78.8491	97.3425	85.3609	90.42
Actinidia01668	0	0	0	0	0	0
Actinidia01669	0	0	0	0	0	0
Actinidia01670	21.9195	17.7765	22.1796	24.8784	18.8333	24.4163
Actinidia01671	0	0	0	0	0	0
Actinidia01672	0	0	0	0	0	0
Actinidia01673	0.031628	0.181176	0.015749	0.016957	0.023558	0
Actinidia01674	0	0.013607	0.507421	1.11754	0.092518	0.066299
Actinidia01675	10.1546	12.4553	9.57698	9.82153	8.68829	8.58619
Actinidia01676	3.43102	4.06502	4.24254	3.08223	7.66794	9.34202
Actinidia01677	0.074763	0.258103	0.103663	0.303251	0.533374	0.284663
Actinidia01678	0.789797	1.11893	0.421546	0.506744	0.917287	0.891764
Actinidia01679	0.017003	0	0.033641	0.011557	0.005266	0.022273
Actinidia01680	0.022332	0	0.148789	0.33879	0	0
Actinidia01681	5.42198	1.95626	7.29606	9.17387	3.63005	3.01104
Actinidia01682	26.8278	32.1968	30.2949	29.5671	29.1139	29.3514
Actinidia01683	25.4425	23.7185	31.1008	20.3322	20.6828	16.8088
Actinidia01684	0	0	0	0	0	0
Actinidia01685	52.9133	63.1935	51.0256	42.1972	32.9	33.5849
Actinidia01686	0	0	0	0	0	0
Actinidia01687	7.01099	8.50917	10.1185	9.19599	8.6973	10.1793
Actinidia01688	0	0	0	0	0	0
Actinidia01689	0	0	0	0.066383	0	0
Actinidia01690	14.7915	9.81358	12.5258	15.3768	12.195	13.543
Actinidia01691	0	0	0	0	0	0
Actinidia01692	52.7457	48.1638	44.7431	40.5258	38.7269	32.1423
Actinidia01693	3.43681	3.28921	3.53412	3.19892	2.45308	2.81753
Actinidia01694	14.6485	13.2444	12.8203	14.4009	14.4169	14.1728
Actinidia01695	5.98005	6.9683	5.39823	6.27615	6.02848	6.42271
Actinidia01696	75.8687	75.1995	90.2233	105.292	104.476	128.094
Actinidia01697	18.4011	23.1122	21.0402	17.2471	17.4381	18.2443
Actinidia01698	0.106769	0.015327	0.082969	0.048823	0.107342	0
Actinidia01699	1.58272	0.863294	0.357224	0.581775	0.598004	0.623347
Actinidia01700	0.373471	0	0.007414	0.86634	0	0.715213
Actinidia01701	0.35458	0.575386	0.514793	1.18904	0.905957	1.21721
Actinidia01702	10.1947	12.4479	13.2642	9.84341	9.49527	9.34614
Actinidia01703	2.00912	1.45865	0.627195	0.927366	1.09472	1.54825
Actinidia01704	0	0	0.015982	0	0.02575	0
Actinidia01705	0.877543	0.75262	1.25628	1.82149	0.976493	0.91193
Actinidia01706	31.1113	29.0892	32.5556	21.492	25.4141	22.6062
Actinidia01707	55.4213	60.7666	70.9505	69.5105	49.8182	50.8155
Actinidia01708	32.8923	36.2086	31.0265	35.3328	35.0419	34.6186
Actinidia01709	45.9236	41.4426	44.0376	48.0605	45.7379	54.6615
Actinidia01710	11.8125	10.6022	16.2844	16.1455	12.5005	11.4979
Actinidia01711	26.1468	29.5312	25.3464	25.306	25.2654	23.8886
Actinidia01712	50.5948	63.6349	51.2326	46.8659	64.0516	61.0757
Actinidia01713	0	0	0	0	0	0
Actinidia01714	0.140896	0.275449	0.096829	0.216066	0	0
Actinidia01715	0	0	0	0	0	0
Actinidia01716	0.845175	0.926755	0.495756	0.469071	0.453998	0.485957
Actinidia01717	0	0	0	0	0	0
Actinidia01718	0	0.120374	0.168297	0	0	0
Actinidia01719	0	0.028903	0	0	0	0
Actinidia01720	0.038658	0	0.218761	0	0.038516	0.155431
Actinidia01721	0	0.024595	0.235997	0.100772	0.04449	0
Actinidia01722	0	0	0	0	0	0
Actinidia01723	0	0	0	0	0	0
Actinidia01724	0	0	0.135591	0	0.044884	0
Actinidia01725	0.2144	0.023315	0.032657	0.083536	0.006116	0.054277
Actinidia01726	0.862107	0.612483	0.851772	0.308557	0.519463	0.482024
Actinidia01727	0	0	0	0	0	0
Actinidia01728	24.8252	19.4849	15.6914	16.1936	18.1199	16.117
Actinidia01729	12.362	13.9704	12.704	16.6547	11.0159	12.1907
Actinidia01730	18.7931	19.6839	31.3972	19.9263	24.3886	22.5329
Actinidia01731	14.7715	6.30976	11.7342	14.6015	8.12324	7.02013
Actinidia01732	0.745503	0.653442	0.617672	0.5317	0.542649	0.545122
Actinidia01733	3.98145	3.41575	4.74865	3.93232	4.29482	3.43721
Actinidia01734	0.792603	1.08445	1.23543	1.03442	1.50521	1.46276
Actinidia01735	4.54788	4.07144	3.74003	4.92994	4.73981	4.0751
Actinidia01736	21.3195	19.451	23.3171	19.0079	21.9336	22.3095
Actinidia01737	9.83435	13.2208	11.8611	12.3378	10.64	12.3768
Actinidia01738	35.4388	34.4434	36.1611	40.8182	36.8531	37.7264
Actinidia01739	838.226	561.248	534.985	542.074	593.631	742.945
Actinidia01740	0.312035	0.398565	0.347308	0.304896	0.590941	1.10656
Actinidia01741	17.4838	19.3042	16.6696	16.9758	15.6995	14.1945
Actinidia01742	29.4815	29.9338	27.5153	24.2955	21.2347	23.8358
Actinidia01743	0.185657	0	0.077505	0.23461	0.204006	0
Actinidia01744	18.8942	18.5866	17.9514	16.5531	17.4041	16.8543
Actinidia01745	14.425	11.8259	10.9314	12.3627	9.8353	10.4127
Actinidia01746	3.44561	2.25128	3.31793	3.50077	2.35994	2.44166
Actinidia01747	5.71658	2.88396	8.7184	8.29692	10.8804	11.7831
Actinidia01748	0	0	0	0	0	0
Actinidia01749	0	0	0	0	0	0
Actinidia01750	20.2888	12.4886	20.5066	16.8102	13.8692	13.7642
Actinidia01751	5.74979	3.09298	1.72848	1.82973	3.97111	3.16066
Actinidia01752	98.4394	73.3444	93.2379	110.988	96.5958	114.049
Actinidia01753	7.74141	4.13657	8.27248	13.7624	6.71856	8.85534
Actinidia01754	143.289	151.73	127.076	127.883	122.809	122.556
Actinidia01755	0	0	0	0	0	0
Actinidia01756	3.4584	2.57637	3.15252	3.99822	2.63183	2.56948
Actinidia01757	0.089208	0.204686	0.300851	0.057701	0.124973	0.260362
Actinidia01758	0	0.018709	0	0	0	0
Actinidia01759	0	0	0	0	0	0
Actinidia01760	2.73328	3.50065	2.78925	2.46373	2.72109	2.9809
Actinidia01761	0.146306	0.055429	0	0.101692	0	0
Actinidia01762	11.841	10.7467	9.83964	11.1455	10.3382	12.023
Actinidia01763	7.41138	4.62482	8.84964	8.96701	6.48756	6.62071
Actinidia01764	2.95182	4.20833	6.84838	5.08186	5.22621	4.92691
Actinidia01765	0	0	0	0	0	0
Actinidia01766	4.18151	4.78954	5.81814	5.58417	4.82151	4.82173
Actinidia01767	3.17992	2.60555	5.6223	2.41659	5.52721	4.8518
Actinidia01768	0	0	0	0	0	0
Actinidia01769	0	0	0	0.047675	0	0
Actinidia01770	10.9765	14.6179	11.9474	11.6084	12.5289	12.3754
Actinidia01771	2.67532	2.81719	1.72405	2.60611	1.4956	1.90897
Actinidia01772	8.83626	14.1606	10.8207	9.0747	10.2538	10.9144
Actinidia01773	83.6941	88.6959	104.922	119.195	110.757	125.202
Actinidia01774	27.0311	29.9256	34.7033	27.32	22.9293	25.6671
Actinidia01775	0	0	0	0	0	0
Actinidia01776	19.1374	15.8994	6.99516	4.55144	9.4114	9.71029
Actinidia01777	1.22174	0.496808	2.73787	3.09451	1.50266	1.16073
Actinidia01778	2.76573	2.72717	2.97356	3.05413	2.02781	2.49569
Actinidia01779	4.32529	4.81334	3.80326	3.24671	3.47271	1.80787
Actinidia01780	0.046915	0	0.045166	0	0	0
Actinidia01781	0	0.460101	0.364545	0.310728	0.580235	0
Actinidia01782	0.540912	0.467104	0.554338	0.53741	0.552255	0.040733
Actinidia01783	0.037378	0	0	0	0	0
Actinidia01784	70.3249	64.3865	183.307	207.31	73.78	72.0519
Actinidia01785	0	0	0	0	0	0
Actinidia01786	31.8791	28.6571	29.0949	27.1123	26.4449	29.448
Actinidia01787	0.978781	1.01393	1.02721	1.12538	1.86698	1.3708
Actinidia01788	1.44954	1.90881	1.1334	1.39794	2.4444	2.44016
Actinidia01789	3.36635	1.57289	6.36584	5.8945	1.54653	0.628559
Actinidia01790	2.88918	1.03699	4.95395	4.43459	1.23235	1.20736
Actinidia01791	0.088892	0.047917	0	0.096605	0	0
Actinidia01792	32.9016	34.5861	30.4682	31.1069	33.1068	33.6676
Actinidia01793	13.0234	15.8431	12.205	14.2266	14.0499	15.7743
Actinidia01794	14.5408	38.7871	13.3345	9.12222	17.1835	17.601
Actinidia01795	2.94194	2.38835	5.14725	3.78985	1.71803	3.53182
Actinidia01796	9.14812	8.21096	7.83755	9.09061	8.19164	8.99905
Actinidia01797	10.8238	10.4659	10.9972	9.85053	9.97413	6.97994
Actinidia01798	1.55907	0.710871	4.01535	8.16754	2.80453	3.72008
Actinidia01799	51.5531	61.5203	53.3804	45.4613	55.1999	51.0751
Actinidia01800	0.971891	0.029548	0.807049	0.459568	1.88258	1.89274
Actinidia01801	5.10724	5.44213	3.83074	4.97905	5.42406	8.149
Actinidia01802	0.012419	0	0	0	0	0
Actinidia01803	87.7181	106.987	75.7774	70.8142	84.4971	85.8172
Actinidia01804	6.53382	7.83275	6.28784	4.59529	5.86953	6.16377
Actinidia01805	21.926	19.6324	22.6224	20.3141	15.5567	22.3115
Actinidia01806	26.8821	30.1782	23.7403	26.2482	24.3973	21.0125
Actinidia01807	6.10867	6.27013	7.63798	4.97783	5.37145	5.68118
Actinidia01808	2.81889	3.09837	0.832806	0.850062	2.95032	2.5637
Actinidia01809	0	0	0	0	0	0
Actinidia01810	0.449529	0.653703	0.377495	0.177467	0.414047	0.689622
Actinidia01811	1.40389	0.912044	1.86043	1.1369	1.78298	1.48805
Actinidia01812	1.19409	1.23592	2.32241	3.60591	1.88589	3.38591
Actinidia01813	5.25568	3.43509	6.15562	4.89194	5.18902	6.27271
Actinidia01814	0	0	0	0.432433	0	0
Actinidia01815	0.090148	0	0	0	0.042526	0
Actinidia01816	1.18915	2.3664	1.58169	0.703285	1.35777	1.54947
Actinidia01817	0	0	0	0	0	0
Actinidia01818	1.5918	1.57766	1.47309	1.36759	1.30272	1.34646
Actinidia01819	0	0.039001	0	0	0.019378	0
Actinidia01820	7.05182	8.29815	3.81763	2.66542	5.43276	4.34262
Actinidia01821	5.07881	5.79449	5.67047	3.63987	7.31498	6.98435
Actinidia01822	0.058152	0	0	0	0.030815	0
Actinidia01823	2.11569	1.18735	1.52107	0.83362	1.14993	0.909903
Actinidia01824	0.053871	0	0	0	0.186546	0
Actinidia01825	3.05136	1.15692	0.129166	0.880458	1.92076	2.3186
Actinidia01826	7.13351	7.06264	3.56016	4.27359	4.08917	4.93007
Actinidia01827	2.53477	0.684425	1.52294	2.7224	2.4252	1.50923
Actinidia01828	6.51953	4.57152	4.97358	5.81668	5.78459	5.34624
Actinidia01829	14.8707	15.9445	18.6962	17.2286	16.1202	16.4342
Actinidia01830	5.50182	4.58608	4.07167	4.43217	4.03449	3.20977
Actinidia01831	0.045119	0.05036	0.046677	0	0	0
Actinidia01832	2.5751	2.54209	2.93036	2.40685	2.317	2.60661
Actinidia01833	0.212055	0.270651	0.373022	0.082826	0.108731	0.057439
Actinidia01834	0.038151	0	0	0.061777	0	0.061727
Actinidia01835	0	0	0	0	0	0
Actinidia01836	2.55108	1.21214	0.945295	1.58919	0.175103	0.02465
Actinidia01837	0.060651	0.342041	0.253786	0.294101	0.139424	0.232232
Actinidia01838	2.28312	2.25321	1.06699	1.14312	1.0227	1.27179
Actinidia01839	9.05853	7.21742	7.10882	7.31693	10.3374	9.52189
Actinidia01840	2.87708	2.48993	5.1862	5.207	3.49837	2.94119
Actinidia01841	0	0	0	0	0	0
Actinidia01842	0.54317	0.992149	0.669303	0.769732	0.91325	0.712135
Actinidia01843	0.197318	0	0	0	0.082441	0.185983
Actinidia01844	38.718	40.9978	56.4223	61.3335	56.9587	58.7698
Actinidia01845	0.116734	0.197122	0.030252	0	0.023245	0
Actinidia01846	2.45169	2.89241	2.8859	2.95776	1.96578	2.45108
Actinidia01847	5.37892	2.70612	3.57074	2.95301	2.28951	3.56092
Actinidia01848	150.095	203.023	112.06	76.8138	47.465	42.4961
Actinidia01849	0.133523	0.255863	0.140661	0	0	0
Actinidia01850	2.21923	1.44883	2.02375	1.29609	1.13866	1.44607
Actinidia01851	0.114949	0.031915	0.145829	0.134431	0.045307	0
Actinidia01852	0	0	0	0	0	0
Actinidia01853	0.305725	0.311144	0.512034	0.472703	0.472656	0.58655
Actinidia01854	0	0	0	0	0	0.131833
Actinidia01855	1.14027	0.040313	0.171468	0.312966	1.28146	1.82128
Actinidia01856	0	0	0	0.067125	0.034149	0.095661
Actinidia01857	25.8191	15.0162	3.91556	8.79196	25.4132	26.8821
Actinidia01858	5.35104	5.87454	3.18984	2.61253	2.5072	3.27562
Actinidia01859	242.626	159.939	186.817	161.45	209.284	214.131
Actinidia01860	4.73288	5.33545	4.51017	6.37124	5.38557	5.26896
Actinidia01861	2.91188	2.12603	3.63931	2.37754	3.04446	2.9809
Actinidia01862	0	0	0	0.073789	0	0
Actinidia01863	31.9042	34.9963	31.4963	31.0186	29.8689	30.5568
Actinidia01864	2.00711	2.00347	1.93446	1.89181	2.47262	2.49116
Actinidia01865	0.808657	1.35801	1.38197	1.31351	1.21261	0.876512
Actinidia01866	0.580158	0.693109	0.284029	0.28413	0	0.081121
Actinidia01867	0	0	0	0	0	0
Actinidia01868	0.115587	0	0	0	0	0
Actinidia01869	4.0576	6.7545	2.62309	3.17043	2.59748	3.20205
Actinidia01870	0.068768	0	0.62111	0.464225	0.584416	0.367539
Actinidia01871	0.634449	0.290932	0.541614	1.97173	0.763412	0.218681
Actinidia01872	7.14649	6.93109	4.59335	3.85244	4.66879	5.5206
Actinidia01873	1.10043	0.335522	0.570955	0.245923	0.353182	0.887373
Actinidia01874	14.7836	18.809	8.40656	9.97645	8.59098	11.6715
Actinidia01875	0.047369	0.055004	0	0.354166	0.083782	0
Actinidia01876	1.97012	2.23974	2.21209	2.48005	2.3671	2.69688
Actinidia01877	0	0	0	0	0	0
Actinidia01878	0.223406	0.204882	0.388157	0.186824	0.546109	0.047683
Actinidia01879	0	0	0	0	0	0
Actinidia01880	24.9424	26.2534	24.9217	12.6907	16.7013	16.3867
Actinidia01881	2.30949	1.58256	1.65123	1.51841	2.03385	1.55349
Actinidia01882	2.15078	1.65988	2.83507	2.09343	1.70982	2.39966
Actinidia01883	7.81022	3.1785	5.37695	6.94321	3.42079	3.90383
Actinidia01884	24.8193	30.0156	22.9311	22.5941	23.992	23.126
Actinidia01885	8.81356	8.16595	9.47159	10.0485	10.9984	12.7477
Actinidia01886	16.706	20.8361	16.0483	16.304	18.718	18.3797
Actinidia01887	16.5018	16.2699	13.2482	13.8557	15.5793	14.677
Actinidia01888	1.24237	0.210457	2.87858	7.08737	1.54191	1.79931
Actinidia01889	0	0	0	0	0	0
Actinidia01890	2.36856	3.86506	3.56025	2.4991	5.5362	5.67014
Actinidia01891	18.9767	13.4157	23.9751	26.3977	22.521	26.7054
Actinidia01892	9.14818	11.5154	11.3565	11.9339	11.6241	11.405
Actinidia01893	19.6134	23.2838	17.4835	16.2606	17.5072	16.517
Actinidia01894	110.954	121.86	109.179	128.31	131.353	142.716
Actinidia01895	5.45127	6.84167	7.32394	5.53681	6.25593	6.32274
Actinidia01896	2.3317	2.21769	2.38411	1.15044	1.86792	1.8521
Actinidia01897	3.00252	2.63552	2.02547	2.59998	2.19395	1.67173
Actinidia01898	0	0	0	0	0	0
Actinidia01899	1.22493	1.87363	3.10418	2.19598	2.99281	3.15424
Actinidia01900	0.516987	0.346277	0.739045	0.349061	0.846681	0.871453
Actinidia01901	15.5875	19.2171	16.8487	11.3432	16.2306	16.7927
Actinidia01902	0.494887	0.445632	0.713904	0.473857	0.883569	0.843298
Actinidia01903	6.60403	4.91559	4.59733	4.1902	5.51305	4.64518
Actinidia01904	0	0	0	0	0	0
Actinidia01905	0.250078	0.295341	0.222729	0.031117	0.182395	0.093935
Actinidia01906	8.33422	5.90541	4.77729	5.77868	6.31308	7.03508
Actinidia01907	4.19752	3.41341	0.887481	0.508924	1.92907	2.74298
Actinidia01908	0.324784	0.440793	0	0.166048	0.226511	0.095892
Actinidia01909	1.831	3.27959	0.100504	0.335922	0.797428	1.43047
Actinidia01910	0	0	0	0	0	0
Actinidia01911	17.174	18.1329	15.8157	15.1473	16.5828	15.1567
Actinidia01912	4.82318	6.63502	5.2503	6.63961	6.64677	9.72704
Actinidia01913	0.014934	0	0	0	0	0
Actinidia01914	6.31635	6.28684	9.01534	7.27873	4.22236	5.78689
Actinidia01915	5.30097	5.44087	6.31035	7.07762	3.92808	3.98508
Actinidia01916	5.46248	6.8809	4.25475	3.77737	4.82313	4.02444
Actinidia01917	4.8609	4.7584	4.29072	3.58798	3.47532	3.92265
Actinidia01918	13.6337	12.9118	15.0147	14.5168	13.8941	16.0278
Actinidia01919	1.14323	2.21886	3.38682	4.0345	3.79838	3.14208
Actinidia01920	1.60891	2.98214	1.16265	2.03421	2.94605	1.96498
Actinidia01921	6.21824	7.28059	5.89513	6.88287	7.68758	6.50598
Actinidia01922	9.45316	9.59231	9.37023	9.21005	8.45597	10.1692
Actinidia01923	14.7124	6.43076	13.3704	17.3771	9.96845	10.115
Actinidia01924	33.2476	6.03622	5.95509	4.49032	10.7563	13.2479
Actinidia01925	93.2616	37.1961	96.8892	116.548	59.0224	67.506
Actinidia01926	0	0	0	0	0	0
Actinidia01927	55.0883	55.5895	60.6337	65.9951	44.9733	51.992
Actinidia01928	5.69399	3.74897	5.26144	6.19373	8.17716	7.94266
Actinidia01929	9.65178	9.07616	11.2069	14.6918	8.64745	8.56814
Actinidia01930	2.22289	2.42229	1.33015	2.21567	1.45362	1.36263
Actinidia01931	1.26452	0.406577	0.108793	0.63675	0.408993	0.476704
Actinidia01932	12.463	16.9154	14.4861	9.72597	12.4977	11.7656
Actinidia01933	4.50674	3.9556	2.64642	3.07979	3.60324	3.41032
Actinidia01934	8.47831	7.69148	7.6092	7.97734	8.12349	6.85189
Actinidia01935	19.3026	17.4105	9.51117	12.581	16.0172	16.3888
Actinidia01936	3.65953	4.83366	3.40051	3.66938	5.84661	5.07468
Actinidia01937	4.30788	3.41119	4.43241	4.15447	4.46877	4.09851
Actinidia01938	47.3958	45.5447	44.8235	37.1432	46.8773	42.9823
Actinidia01939	12.0993	11.3024	17.5904	14.121	13.7904	13.8041
Actinidia01940	0	0	0	0	0	0.20213
Actinidia01941	0.631727	0.511827	0.709535	0.88805	0.830399	0.630181
Actinidia01942	7.52862	7.66424	9.32913	9.86104	6.58118	7.88889
Actinidia01943	40.0302	44.5118	46.3998	48.0614	45.6358	48.7909
Actinidia01944	8.22839	7.8284	7.05424	5.71943	6.66784	5.98068
Actinidia01945	0	0	0	0	0	0
Actinidia01946	1.19538	0.831865	0.878118	1.28619	1.0649	1.1014
Actinidia01947	0.031891	0	0	0	0	0
Actinidia01948	5.32848	5.35605	3.48921	3.51863	4.19078	4.26463
Actinidia01949	0.873059	0.610969	0.12539	0.244733	0.760198	0.239245
Actinidia01950	16.7917	19.8491	12.5673	7.65596	10.3639	9.32675
Actinidia01951	2.47523	3.33338	2.4878	2.60857	3.63826	3.65523
Actinidia01952	0.31361	0.236306	1.29703	1.08335	0.077548	0.852044
Actinidia01953	0.228633	0.179506	0.470142	0.023572	0.221634	0.106002
Actinidia01954	0	0	0.064644	0	0.055772	0
Actinidia01955	0.024732	0.15744	0.048932	0.026698	0.187472	0
Actinidia01956	1.48152	1.41383	1.42258	1.72894	1.79764	1.3712
Actinidia01957	1.7145	1.13665	1.8191	2.35229	1.05404	0.958424
Actinidia01958	0.125138	0	0	0.114733	8.4e-05	0
Actinidia01959	33.1434	43.2343	24.9064	23.5844	40.4604	45.4401
Actinidia01960	30.1369	25.2403	22.0015	28.9936	20.0228	24.6608
Actinidia01961	2.65583	2.63467	2.48058	2.13503	2.51321	1.92069
Actinidia01962	7.8204	2.55392	4.11402	4.87393	3.66726	3.2892
Actinidia01963	4.64471	3.94848	4.03882	4.12724	4.05804	3.83919
Actinidia01964	9.18985	10.3169	11.728	9.8078	10.694	10.7844
Actinidia01965	0.9807	1.10489	0.719677	0.895526	0.381523	0.482935
Actinidia01966	8.19963	2.1406	7.64063	10.3897	3.12093	2.90562
Actinidia01967	7.52078	7.70671	7.09528	6.4531	6.83643	6.47471
Actinidia01968	52.2317	49.4981	59.3681	62.807	50.3543	56.5393
Actinidia01969	14.8851	12.0022	8.9228	7.68397	9.00059	7.56177
Actinidia01970	4.91181	4.62033	5.59835	5.99644	5.39731	4.93253
Actinidia01971	0.506847	0.540287	0.776519	0.454846	0.367379	0.601092
Actinidia01972	12.9845	14.1575	13.9867	13.1632	13.4372	12.5765
Actinidia01973	7.79259	4.57989	9.96228	12.8212	5.38689	5.5026
Actinidia01974	7.01438	7.09679	5.64566	8.15753	7.0946	5.82803
Actinidia01975	11.9373	9.80182	10.5965	10.5743	9.75131	10.6338
Actinidia01976	1.67111	0.984814	0.596652	1.30938	1.3945	1.39026
Actinidia01977	17.2819	17.4141	19.7487	21.1382	15.5407	17.4695
Actinidia01978	8.87619	7.72095	5.73259	5.56315	6.42093	5.92338
Actinidia01979	12.5134	13.6131	9.8648	10.4521	11.751	11.6056
Actinidia01980	9.91803	10.1024	7.17526	7.86638	7.73159	9.84139
Actinidia01981	2.72445	2.87271	2.69374	2.98178	2.60903	2.81787
Actinidia01982	0	0.0347	0	0	0	0
Actinidia01983	4.94565	6.03655	5.92239	7.87473	5.91764	6.81339
Actinidia01984	63.7576	47.8277	138.821	87.9539	61.7507	55.7929
Actinidia01985	98.8376	100.578	80.9268	78.0467	97.0903	100.176
Actinidia01986	4.65949	5.44918	2.98675	5.3605	7.99853	8.50141
Actinidia01987	88.8661	93.3041	95.72	101.177	95.3033	100.31
Actinidia01988	16.7183	18.1437	14.2009	14.42	15.7381	14.4286
Actinidia01989	1.03688	1.30702	0.570352	0.633452	0.72619	0.763116
Actinidia01990	0.204541	0.325344	0.159341	0.215493	0.338782	0.266366
Actinidia01991	0.965509	1.00708	0.850777	0.788844	0.82575	0.553843
Actinidia01992	2.12295	2.68558	2.01345	1.69235	1.85895	1.56715
Actinidia01993	0.239839	0.377107	0.216767	0.172177	0.365316	0.272711
Actinidia01994	99.5238	98.8357	96.7611	93.9109	94.4181	90.4015
Actinidia01995	1.19402	0.972679	1.12603	1.27896	0.963545	0.796494
Actinidia01996	2.14459	3.12026	2.10895	0.925554	2.13361	2.25114
Actinidia01997	768.623	692.402	453.433	439.329	489.877	540.676
Actinidia01998	64.1671	61.9576	60.0736	52.4075	45.0148	48.4808
Actinidia01999	2.38962	1.98671	2.91714	2.45378	3.09049	2.88922
Actinidia02000	0	0	0	0	0.099339	0.055729
[truncated: 38,468 more rows]

## Sheet: Table S5
Table S5 Summray of the co-expression relationship of L-galactose pathway genes in WGCNA network modules
Gene ID	Co-expression gene	Transcription factors	weighted	description
Actinidia32270	Actinidia35035		0.0805421	isoform X1
Actinidia32270	Actinidia18987		0.0328763
Actinidia32270	Actinidia14109	TF	0.0424662	ethylene-responsive
Actinidia32270	Actinidia11814	TF	0.0341285	RNA polymerase II transcription regulator recruiting activity
Actinidia32270	Actinidia16365		0.0261735	Cysteine proteinase inhibitor
Actinidia32270	Actinidia39305		0.0326791	Indole-3-acetic acid-amido synthetase
Actinidia32270	Actinidia22161		0.0318429
Actinidia32270	Actinidia01747		0.0309633	LURP-one-related 12-like
Actinidia32270	Actinidia30724		0.0622973	deaminase
Actinidia32270	Actinidia10297		0.0278801	Heavy metal-associated isoprenylated plant protein
Actinidia32270	Actinidia15436		0.0202301	C2 domain
Actinidia32270	Actinidia01607		0.0320891
Actinidia32270	Actinidia17808		0.027787
Actinidia32270	Actinidia17943		0.0605151
Actinidia32270	Actinidia09098		0.0286363
Actinidia32270	Actinidia20954		0.0564239
Actinidia32270	Actinidia16839		0.0489574
Actinidia32270	Actinidia08219		0.0301696
Actinidia32270	Actinidia23220		0.0550547
Actinidia32270	Actinidia12885		0.0218136
Actinidia32270	Actinidia22441		0.0235608
Actinidia32270	Actinidia21416		0.0261545
Actinidia32270	Actinidia07961		0.0270728
Actinidia32270	Actinidia01588		0.038195
Actinidia32270	Actinidia04402		0.0247901
Actinidia32270	Actinidia24326		0.0283728
Actinidia32270	Actinidia28344		0.0212129
Actinidia32270	Actinidia23908		0.0296673
Actinidia32270	Actinidia19747		0.054821
Actinidia32270	Actinidia15575	TF	0.0352989
Actinidia32270	Actinidia06720		0.0361569
Actinidia32270	Actinidia31171		0.0276851
Actinidia32270	Actinidia34109	TF	0.0431703
Actinidia32270	Actinidia16772		0.0405043
Actinidia32270	Actinidia00482		0.0648582
Actinidia32270	Actinidia19688		0.0557524
Actinidia32270	Actinidia37246		0.140574
Actinidia32270	Actinidia08276		0.0824064
Actinidia32270	Actinidia15622		0.0235868
Actinidia32270	Actinidia11828		0.0211658
Actinidia32270	Actinidia19749		0.0606984
Actinidia32270	Actinidia15998		0.0564019
Actinidia32270	Actinidia34086		0.0674972
Actinidia32270	Actinidia40292		0.0500246
Actinidia32270	Actinidia31877	TF	0.0408645
Actinidia32270	Actinidia11826		0.0359101
Actinidia32270	Actinidia31170		0.0429934
Actinidia32270	Actinidia27430		0.0359704
Actinidia32270	Actinidia13819		0.119139
Actinidia32270	Actinidia27283		0.071347
Actinidia32270	Actinidia34008		0.0749282
Actinidia32270	Actinidia15668		0.0514781
Actinidia32270	Actinidia20478		0.0349003
Actinidia32270	Actinidia02322		0.0254696
Actinidia32270	Actinidia21879		0.026971
Actinidia32270	Actinidia03057		0.0793793
Actinidia32270	Actinidia08389		0.0315748
Actinidia32270	Actinidia32107		0.0670503
Actinidia32270	Actinidia18376		0.0219794
Actinidia32270	Actinidia15414		0.0511185
Actinidia32270	Actinidia33296		0.0337411
Actinidia32270	Actinidia02401		0.033391
Actinidia32270	Actinidia01827		0.092538
Actinidia32270	Actinidia21411		0.0225671
Actinidia32270	Actinidia16921		0.023176
Actinidia32270	Actinidia28643		0.0453142
Actinidia32270	Actinidia08483		0.0204424
Actinidia32270	Actinidia04803		0.0257608
Actinidia32270	Actinidia06951		0.118296
Actinidia32270	Actinidia05680		0.0252237
Actinidia32270	Actinidia13390		0.0442746
Actinidia32270	Actinidia37477	TF	0.0290199
Actinidia32270	Actinidia21849		0.0805929
Actinidia32270	Actinidia00585		0.0216297
Actinidia32270	Actinidia34338		0.0351769
Actinidia32270	Actinidia25512		0.023358
Actinidia32270	Actinidia25977		0.021355
Actinidia32270	Actinidia28346		0.0647621
Actinidia32270	Actinidia21052		0.0359507
Actinidia32270	Actinidia36486		0.0534818
Actinidia32270	Actinidia10860		0.0529482
Actinidia32270	Actinidia10855		0.0448676
Actinidia32270	Actinidia14857	TF	0.1272
Actinidia32270	Actinidia39895	TF	0.0259058
Actinidia32270	Actinidia01879		0.0634285
Actinidia32270	Actinidia11627		0.0705466
Actinidia32270	Actinidia13990		0.0244217
Actinidia32270	Actinidia17329		0.0756705
Actinidia32270	Actinidia19748		0.045667
Actinidia32270	Actinidia25118		0.0534654
Actinidia32270	Actinidia25314		0.0559254
Actinidia32270	Actinidia26612		0.0663569
Actinidia32270	Actinidia33690		0.0228709
Actinidia32270	Actinidia35612		0.030379
Actinidia32270	Actinidia35879		0.0644284
Actinidia32270	Actinidia32882		0.0401517
Actinidia32270	Actinidia14962		0.0515252
Actinidia32270	Actinidia36527		0.0295623
Actinidia32270	Actinidia14710		0.0601102
Actinidia32270	Actinidia38129		0.0373609
Actinidia32270	Actinidia23030		0.0446077
Actinidia32270	Actinidia17041		0.0303837
Actinidia32270	Actinidia28656		0.0878838
Actinidia32270	Actinidia31856		0.0252651
Actinidia32270	Actinidia17188	TF	0.0607533
Actinidia32270	Actinidia19744		0.0661064
Actinidia32270	Actinidia10859		0.0520041
Actinidia32270	Actinidia10845	TF	0.0244354
Actinidia32270	Actinidia25799	TF	0.040692
Actinidia32270	Actinidia16970		0.0807516
Actinidia32270	Actinidia28872		0.0325834
Actinidia32270	Actinidia18102		0.0244169
Actinidia32270	Actinidia31244		0.0255764
Actinidia32270	Actinidia09610		0.0348369
Actinidia32270	Actinidia08279		0.140152
Actinidia32270	Actinidia35403		0.0541185
Actinidia32270	Actinidia34339		0.0329182
Actinidia32270	Actinidia21446		0.029733
Actinidia32270	Actinidia04401		0.0497048
Actinidia32270	Actinidia31177		0.0265983
Actinidia32270	Actinidia16293		0.0395988
Actinidia32270	Actinidia28552		0.0224548
Actinidia32270	Actinidia08397		0.0216596
Actinidia32270	Actinidia21010	TF	0.0281808
Actinidia32270	Actinidia36199		0.053585
Actinidia32270	Actinidia23209		0.0208474
Actinidia32270	Actinidia00376		0.0274121
Actinidia32270	Actinidia21972		0.0782848
Actinidia32270	Actinidia16786		0.0231162
Actinidia32270	Actinidia08578		0.0739905
Actinidia32270	Actinidia00468		0.0495793
Actinidia32270	Actinidia11843		0.0501702
Actinidia32270	Actinidia22399		0.0222189
Actinidia32270	Actinidia01043	TF	0.115455
Actinidia32270	Actinidia27316		0.0624406
Actinidia32270	Actinidia14937		0.0438129
Actinidia32270	Actinidia16637		0.0298382
Actinidia32270	Actinidia33884		0.0600626
Actinidia32270	Actinidia31176		0.0206073
Actinidia32270	Actinidia18773		0.0953336
Actinidia32270	Actinidia25058		0.0467875
Actinidia32270	Actinidia11103		0.113901
Actinidia32270	Actinidia34176		0.0677634
Actinidia32270	Actinidia36776		0.0558873
Actinidia32270	Actinidia23544		0.0723807
Actinidia32270	Actinidia31041		0.0228
Actinidia32270	Actinidia01689		0.0292879
Actinidia32270	Actinidia11383		0.0303271
Actinidia32270	Actinidia24045		0.05994
Actinidia32270	Actinidia33887		0.0893273
Actinidia32270	Actinidia09113		0.0280499
Actinidia32270	Actinidia24556		0.0418722
Actinidia32270	Actinidia02003	TF	0.0218158
Actinidia32270	Actinidia01826		0.0872485
Actinidia32270	Actinidia11941	TF	0.0306444
Actinidia32270	Actinidia31967		0.0320906
Actinidia32270	Actinidia12948		0.0380137
Actinidia32270	Actinidia38689		0.0261523
Actinidia32270	Actinidia05490		0.0265904
Actinidia32270	Actinidia28795		0.0346944
Actinidia32270	Actinidia31824		0.0220127
Actinidia32270	Actinidia29842		0.0208675
Actinidia32270	Actinidia14451		0.0286769
Actinidia32270	Actinidia36574		0.0268801
Actinidia32270	Actinidia14075		0.0868085
Actinidia32270	Actinidia29912		0.0581538
Actinidia32270	Actinidia23851		0.022884
Actinidia32270	Actinidia07769		0.0243185
Actinidia32270	Actinidia00584		0.0383708
Actinidia32270	Actinidia39291		0.0231336
Actinidia32270	Actinidia01311		0.0412591
Actinidia32270	Actinidia39687		0.0201821
Actinidia32270	Actinidia18527		0.0316967
Actinidia32270	Actinidia10678		0.054228
Actinidia32270	Actinidia39403		0.0202088
Actinidia32270	Actinidia20027		0.0387475
Actinidia32270	Actinidia26488		0.0270233
Actinidia32270	Actinidia14858	TF	0.0469091
Actinidia32270	Actinidia10679		0.0355731
Actinidia32270	Actinidia21505		0.0552662
Actinidia32270	Actinidia33442		0.0559612
Actinidia32270	Actinidia18352		0.0541374
Actinidia32270	Actinidia35195		0.0217954
Actinidia32270	Actinidia28875		0.11602
Actinidia32270	Actinidia05771		0.0974463
Actinidia32270	Actinidia38405		0.0461472
Actinidia32270	Actinidia31019		0.0576769
Actinidia32270	Actinidia35913		0.0333377	2-alkenal reductase (NADP( )-dependent)-like
Actinidia32270	Actinidia35039		0.0294446	Ninja-family protein
Actinidia32270	Actinidia09405		0.0289791	Strigolactone esterase
Actinidia32270	Actinidia34340		0.0904801	AAA domain
Actinidia32270	Actinidia18174		0.0207318	Major Facilitator Superfamily protein

## Sheet: Table S6
Table S6 Summary of the SNP sites in L-galactose pathway genes
			reference	snp	LA specific	RU specific	common
Actinidia02374	Lachesis_group3	21181217	G	C	0	1	0
Actinidia02374	Lachesis_group3	21181218	C	T	0	1	0
Actinidia02374	Lachesis_group3	21181681	T	A	0	1	0
Actinidia02374	Lachesis_group3	21181704	G	A	0	1	0
Actinidia02374	Lachesis_group3	21181729	A	G	0	1	0
Actinidia02374	Lachesis_group3	21181887	G	T	0	1	0
Actinidia02374	Lachesis_group3	21181891	T	C	0	1	0
Actinidia02374	Lachesis_group3	21181895	C	G	0	1	0
Actinidia02374	Lachesis_group3	21181908	A	G	0	1	0
Actinidia02374	Lachesis_group3	21181911	C	T	0	1	0
Actinidia02374	Lachesis_group3	21181925	A	T	0	1	0
Actinidia02374	Lachesis_group3	21181930	G	A	0	1	0
Actinidia02374	Lachesis_group3	21182242	G	A	0	1	0
Actinidia02374	Lachesis_group3	21182286	G	A	0	1	0
Actinidia02374	Lachesis_group3	21182564	A	G	0	1	0
Actinidia02374	Lachesis_group3	21182580	C	T	0	1	0
Actinidia02374	Lachesis_group3	21182629	A	T	0	1	0
Actinidia02374	Lachesis_group3	21182633	C	T	0	1	0
Actinidia02374	Lachesis_group3	21182726	A	C	0	1	0
Actinidia02374	Lachesis_group3	21182845	A	T	0	1	0
Actinidia02374	Lachesis_group3	21182900	G	A	0	1	0
Actinidia02374	Lachesis_group3	21184309	C	T	0	1	0
Actinidia02374	Lachesis_group3	21184671	C	T	0	1	0
Actinidia02374	Lachesis_group3	21184704	T	C	0	1	0
Actinidia02374	Lachesis_group3	21184746	T	C	0	1	0
Actinidia02374	Lachesis_group3	21184749	T	C	0	1	0
Actinidia02374	Lachesis_group3	21185084	G	C	0	1	0
Actinidia02374	Lachesis_group3	21181138	T	C	1	0	0
Actinidia02374	Lachesis_group3	21181253	A	T	1	0	0
Actinidia02374	Lachesis_group3	21181296	T	C	1	0	0
Actinidia02374	Lachesis_group3	21181330	A	G	1	0	0
Actinidia02374	Lachesis_group3	21181434	G	C	1	0	0
Actinidia02374	Lachesis_group3	21181461	T	G	1	0	0
Actinidia02374	Lachesis_group3	21181466	A	C	1	0	0
Actinidia02374	Lachesis_group3	21181500	C	T	1	0	0
Actinidia02374	Lachesis_group3	21181516	C	T	1	0	0
Actinidia02374	Lachesis_group3	21181550	T	A	1	0	0
Actinidia02374	Lachesis_group3	21181579	G	C	1	0	0
Actinidia02374	Lachesis_group3	21181591	T	A	1	0	0
Actinidia02374	Lachesis_group3	21181664	T	A	1	0	0
Actinidia02374	Lachesis_group3	21181776	C	T	1	0	0
Actinidia02374	Lachesis_group3	21181778	T	C	1	0	0
Actinidia02374	Lachesis_group3	21181988	C	T	1	0	0
Actinidia02374	Lachesis_group3	21182015	C	G	1	0	0
Actinidia02374	Lachesis_group3	21182047	A	C	1	0	0
Actinidia02374	Lachesis_group3	21182063	A	G	1	0	0
Actinidia02374	Lachesis_group3	21182248	T	G	1	0	0
Actinidia02374	Lachesis_group3	21182281	C	A	1	0	0
Actinidia02374	Lachesis_group3	21182361	T	C	1	0	0
Actinidia02374	Lachesis_group3	21182377	G	T	1	0	0
Actinidia02374	Lachesis_group3	21182437	A	G	1	0	0
Actinidia02374	Lachesis_group3	21182453	A	T	1	0	0
Actinidia02374	Lachesis_group3	21182534	T	C	1	0	0
Actinidia02374	Lachesis_group3	21182551	G	C,T	1	0	0
Actinidia02374	Lachesis_group3	21182585	C	T	1	0	0
Actinidia02374	Lachesis_group3	21182604	C	T	1	0	0
Actinidia02374	Lachesis_group3	21182610	C	A	1	0	0
Actinidia02374	Lachesis_group3	21182671	C	T	1	0	0
Actinidia02374	Lachesis_group3	21182684	A	T	1	0	0
Actinidia02374	Lachesis_group3	21182724	G	A	1	0	0
Actinidia02374	Lachesis_group3	21182784	C	T	1	0	0
Actinidia02374	Lachesis_group3	21182875	T	C	1	0	0
Actinidia02374	Lachesis_group3	21182891	T	A	1	0	0
Actinidia02374	Lachesis_group3	21183160	C	T	1	0	0
Actinidia02374	Lachesis_group3	21183171	T	A	1	0	0
Actinidia02374	Lachesis_group3	21183254	A	G	1	0	0
Actinidia02374	Lachesis_group3	21183299	G	T	1	0	0
Actinidia02374	Lachesis_group3	21183305	G	T	1	0	0
Actinidia02374	Lachesis_group3	21183316	G	A	1	0	0
Actinidia02374	Lachesis_group3	21183338	T	C	1	0	0
Actinidia02374	Lachesis_group3	21183382	A	G	1	0	0
Actinidia02374	Lachesis_group3	21183408	G	A	1	0	0
Actinidia02374	Lachesis_group3	21183426	G	A	1	0	0
Actinidia02374	Lachesis_group3	21183467	A	G	1	0	0
Actinidia02374	Lachesis_group3	21183486	G	C	1	0	0
Actinidia02374	Lachesis_group3	21183508	A	G	1	0	0
Actinidia02374	Lachesis_group3	21183513	T	C	1	0	0
Actinidia02374	Lachesis_group3	21183626	A	T	1	0	0
Actinidia02374	Lachesis_group3	21183636	A	C	1	0	0
Actinidia02374	Lachesis_group3	21183817	T	C	1	0	0
Actinidia02374	Lachesis_group3	21183939	G	C	1	0	0
Actinidia02374	Lachesis_group3	21184047	G	A	1	0	0
Actinidia02374	Lachesis_group3	21184151	T	A	1	0	0
Actinidia02374	Lachesis_group3	21184212	A	G	1	0	0
Actinidia02374	Lachesis_group3	21184491	T	C	1	0	0
Actinidia02374	Lachesis_group3	21184569	C	T	1	0	0
Actinidia02374	Lachesis_group3	21184578	C	T	1	0	0
Actinidia02374	Lachesis_group3	21184626	T	C	1	0	0
Actinidia02374	Lachesis_group3	21184644	A	G	1	0	0
Actinidia02374	Lachesis_group3	21184840	C	T	1	0	0
Actinidia02374	Lachesis_group3	21184895	T	C	1	0	0
Actinidia02374	Lachesis_group3	21184947	G	A	1	0	0
Actinidia02374	Lachesis_group3	21185021	T	C	1	0	0
Actinidia02374	Lachesis_group3	21185067	A	G	1	0	0
Actinidia02374	Lachesis_group3	21185105	A	C	1	0	0
Actinidia02374	Lachesis_group3	21181537	G	A	0	0	1
Actinidia02374	Lachesis_group3	21181796	C	G	0	0	1
Actinidia02374	Lachesis_group3	21181842	A	C	0	0	1
Actinidia02374	Lachesis_group3	21181876	G	A	0	0	1
Actinidia02374	Lachesis_group3	21184284	C	T	0	0	1
Actinidia02374	Lachesis_group3	21184341	T	C	0	0	1
Actinidia02374	Lachesis_group3	21184413	G	A	0	0	1
Actinidia02374	Lachesis_group3	21184587	T	C	0	0	1
Actinidia02374	Lachesis_group3	21184770	T	C	0	0	1
Actinidia02374	Lachesis_group3	21184915	C	T	0	0	1
Actinidia02374	Lachesis_group3	21184937	T	C	0	0	1
Actinidia02420	Lachesis_group2	14561293	T	C	0	1	0
Actinidia02420	Lachesis_group2	14561358	T	C	0	1	0
Actinidia02420	Lachesis_group2	14561388	C	T	0	1	0
Actinidia02420	Lachesis_group2	14561645	T	A	0	1	0
Actinidia02420	Lachesis_group2	14562323	G	A	0	1	0
Actinidia02420	Lachesis_group2	14563005	C	T	0	1	0
Actinidia02420	Lachesis_group2	14563044	A	C	0	1	0
Actinidia02420	Lachesis_group2	14563074	G	A	0	1	0
Actinidia02420	Lachesis_group2	14563076	A	G	0	1	0
Actinidia02420	Lachesis_group2	14563080	C	T	0	1	0
Actinidia02420	Lachesis_group2	14563122	C	T	0	1	0
Actinidia02420	Lachesis_group2	14563132	G	A	0	1	0
Actinidia02420	Lachesis_group2	14563255	A	G	0	1	0
Actinidia02420	Lachesis_group2	14563348	T	C	0	1	0
Actinidia02420	Lachesis_group2	14563410	G	T	0	1	0
Actinidia02420	Lachesis_group2	14563893	G	A	0	1	0
Actinidia02420	Lachesis_group2	14563902	A	G	0	1	0
Actinidia02420	Lachesis_group2	14563904	A	G	0	1	0
Actinidia02420	Lachesis_group2	14563962	A	G	0	1	0
Actinidia02420	Lachesis_group2	14563967	G	A	0	1	0
Actinidia02420	Lachesis_group2	14563976	C	T	0	1	0
Actinidia02420	Lachesis_group2	14563983	A	T	0	1	0
Actinidia02420	Lachesis_group2	14563989	A	G	0	1	0
Actinidia02420	Lachesis_group2	14564001	G	T	0	1	0
Actinidia02420	Lachesis_group2	14564012	A	G	0	1	0
Actinidia02420	Lachesis_group2	14564134	A	C	0	1	0
Actinidia02420	Lachesis_group2	14564191	A	G	0	1	0
Actinidia02420	Lachesis_group2	14564218	A	G	0	1	0
Actinidia02420	Lachesis_group2	14564292	T	C	0	1	0
Actinidia02420	Lachesis_group2	14564516	C	T	0	1	0
Actinidia02420	Lachesis_group2	14564551	T	A	0	1	0
Actinidia02420	Lachesis_group2	14564574	A	G	0	1	0
Actinidia02420	Lachesis_group2	14564610	A	C	0	1	0
Actinidia02420	Lachesis_group2	14564620	G	T	0	1	0
Actinidia02420	Lachesis_group2	14564629	A	G	0	1	0
Actinidia02420	Lachesis_group2	14564642	C	T	0	1	0
Actinidia02420	Lachesis_group2	14565224	T	C	0	1	0
Actinidia02420	Lachesis_group2	14561496	T	G	1	0	0
Actinidia02420	Lachesis_group2	14561521	T	G	1	0	0
Actinidia02420	Lachesis_group2	14561542	C	T	1	0	0
Actinidia02420	Lachesis_group2	14561556	A	T	1	0	0
Actinidia02420	Lachesis_group2	14561642	T	G	1	0	0
Actinidia02420	Lachesis_group2	14562206	A	G	1	0	0
Actinidia02420	Lachesis_group2	14564536	T	C	1	0	0
Actinidia02420	Lachesis_group2	14564621	A	G	1	0	0
Actinidia02420	Lachesis_group2	14564684	A	G	1	0	0
Actinidia02420	Lachesis_group2	14564687	C	T	1	0	0
Actinidia02420	Lachesis_group2	14564690	A	T	1	0	0
Actinidia02420	Lachesis_group2	14564737	G	C	1	0	0
Actinidia02420	Lachesis_group2	14564745	G	T	1	0	0
Actinidia02420	Lachesis_group2	14564856	C	G	1	0	0
Actinidia02420	Lachesis_group2	14564875	G	A	1	0	0
Actinidia02420	Lachesis_group2	14564918	G	A	1	0	0
Actinidia02420	Lachesis_group2	14565006	G	A	1	0	0
Actinidia02420	Lachesis_group2	14565007	G	T	1	0	0
Actinidia02420	Lachesis_group2	14565049	G	A	1	0	0
Actinidia02420	Lachesis_group2	14563201	G	A	0	0	1
Actinidia02420	Lachesis_group2	14564388	T	C	0	0	1
Actinidia02420	Lachesis_group2	14564462	C	T	0	0	1
Actinidia02420	Lachesis_group2	14565052	A	G	0	0	1
Actinidia04499	Lachesis_group3	2712990	A	G	0	1	0
Actinidia04499	Lachesis_group3	2713037	G	C	0	1	0
Actinidia04499	Lachesis_group3	2713058	T	C	0	1	0
Actinidia04499	Lachesis_group3	2713145	C	T	0	1	0
Actinidia04499	Lachesis_group3	2715031	C	T	0	1	0
Actinidia04499	Lachesis_group3	2716123	G	A	0	1	0
Actinidia04499	Lachesis_group3	2716162	T	C	0	1	0
Actinidia04499	Lachesis_group3	2716208	C	T	0	1	0
Actinidia04499	Lachesis_group3	2716209	A	G	0	1	0
Actinidia04499	Lachesis_group3	2712739	A	C	1	0	0
Actinidia04499	Lachesis_group3	2712768	G	T	1	0	0
Actinidia04499	Lachesis_group3	2712794	A	T	1	0	0
Actinidia04499	Lachesis_group3	2712853	T	C	1	0	0
Actinidia04499	Lachesis_group3	2712860	G	A	1	0	0
Actinidia04499	Lachesis_group3	2712861	A	G	1	0	0
Actinidia04499	Lachesis_group3	2713262	T	C	1	0	0
Actinidia04499	Lachesis_group3	2715156	T	A	1	0	0
Actinidia04499	Lachesis_group3	2715162	G	C	1	0	0
Actinidia04499	Lachesis_group3	2715179	C	T	1	0	0
Actinidia04499	Lachesis_group3	2715183	C	T	1	0	0
Actinidia04499	Lachesis_group3	2715210	C	T	1	0	0
Actinidia04499	Lachesis_group3	2715219	A	T	1	0	0
Actinidia04499	Lachesis_group3	2715220	G	A	1	0	0
Actinidia04499	Lachesis_group3	2715232	G	C	1	0	0
Actinidia04499	Lachesis_group3	2715261	A	T	1	0	0
Actinidia04499	Lachesis_group3	2715277	T	A	1	0	0
Actinidia04499	Lachesis_group3	2715286	T	C	1	0	0
Actinidia04499	Lachesis_group3	2715290	G	T	1	0	0
Actinidia04499	Lachesis_group3	2715299	T	C	1	0	0
Actinidia04499	Lachesis_group3	2715303	A	G	1	0	0
Actinidia04499	Lachesis_group3	2715351	G	A	1	0	0
Actinidia04499	Lachesis_group3	2715498	A	G	1	0	0
Actinidia04499	Lachesis_group3	2715669	G	A	1	0	0
Actinidia04499	Lachesis_group3	2715683	A	G	1	0	0
Actinidia04499	Lachesis_group3	2715707	A	G	1	0	0
Actinidia04499	Lachesis_group3	2715716	C	T	1	0	0
Actinidia04499	Lachesis_group3	2715792	G	A	1	0	0
Actinidia04499	Lachesis_group3	2715868	A	G	1	0	0
Actinidia04499	Lachesis_group3	2716030	G	A	1	0	0
Actinidia04499	Lachesis_group3	2716178	A	G	1	0	0
Actinidia04499	Lachesis_group3	2716182	A	G	1	0	0
Actinidia04499	Lachesis_group3	2713055	T	A	0	0	1
Actinidia04499	Lachesis_group3	2713223	T	C	0	0	1
Actinidia04499	Lachesis_group3	2713319	G	A	0	0	1
Actinidia04499	Lachesis_group3	2714430	T	C	0	0	1
Actinidia04499	Lachesis_group3	2714989	T	C	0	0	1
Actinidia05074	Lachesis_group19	12641252	G	A	1	0	0
Actinidia05074	Lachesis_group19	12641256	T	C	1	0	0
Actinidia05074	Lachesis_group19	12641305	A	C	1	0	0
Actinidia05074	Lachesis_group19	12641308	T	G	1	0	0
Actinidia05074	Lachesis_group19	12641314	G	A	1	0	0
Actinidia05074	Lachesis_group19	12641318	G	A	1	0	0
Actinidia06047	Lachesis_group11	13564576	A	C	0	1	0
Actinidia06047	Lachesis_group11	13564503	G	A	1	0	0
Actinidia06047	Lachesis_group11	13564412	C	T	0	0	1
Actinidia06047	Lachesis_group11	13564425	A	G	0	0	1
Actinidia06047	Lachesis_group11	13564473	G	A	0	0	1
Actinidia06047	Lachesis_group11	13564506	A	G	0	0	1
Actinidia06047	Lachesis_group11	13564518	A	G	0	0	1
Actinidia06048	Lachesis_group11	13568544	G	A	0	1	0
Actinidia06048	Lachesis_group11	13568552	G	T	0	1	0
Actinidia06048	Lachesis_group11	13569562	C	T	0	1	0
Actinidia06048	Lachesis_group11	13570118	G	A	0	1	0
Actinidia06048	Lachesis_group11	13570241	T	A	0	1	0
Actinidia06048	Lachesis_group11	13572351	T	C	0	1	0
Actinidia06048	Lachesis_group11	13572372	G	A	0	1	0
Actinidia06048	Lachesis_group11	13572512	A	T	0	1	0
Actinidia06048	Lachesis_group11	13572612	T	C	0	1	0
Actinidia06048	Lachesis_group11	13572759	T	G	0	1	0
Actinidia06048	Lachesis_group11	13573096	A	C	0	1	0
Actinidia06048	Lachesis_group11	13575159	G	A	0	1	0
Actinidia06048	Lachesis_group11	13575403	A	T	0	1	0
Actinidia06048	Lachesis_group11	13568490	G	A	1	0	0
Actinidia06048	Lachesis_group11	13568566	C	T	1	0	0
Actinidia06048	Lachesis_group11	13570601	T	G	1	0	0
Actinidia06048	Lachesis_group11	13570658	T	A	1	0	0
Actinidia06048	Lachesis_group11	13570679	A	G	1	0	0
Actinidia06048	Lachesis_group11	13570699	T	C	1	0	0
Actinidia06048	Lachesis_group11	13570753	C	T	1	0	0
Actinidia06048	Lachesis_group11	13570788	G	T	1	0	0
Actinidia06048	Lachesis_group11	13570804	G	C	1	0	0
Actinidia06048	Lachesis_group11	13570834	T	A	1	0	0
Actinidia06048	Lachesis_group11	13570903	G	A	1	0	0
Actinidia06048	Lachesis_group11	13571380	C	A	1	0	0
Actinidia06048	Lachesis_group11	13571547	A	G	1	0	0
Actinidia06048	Lachesis_group11	13571965	G	A	1	0	0
Actinidia06048	Lachesis_group11	13571978	T	G	1	0	0
Actinidia06048	Lachesis_group11	13572015	C	T	1	0	0
Actinidia06048	Lachesis_group11	13572071	A	C	1	0	0
Actinidia06048	Lachesis_group11	13572099	A	G	1	0	0
Actinidia06048	Lachesis_group11	13572110	C	A	1	0	0
Actinidia06048	Lachesis_group11	13572252	A	G	1	0	0
Actinidia06048	Lachesis_group11	13572254	C	T	1	0	0
Actinidia06048	Lachesis_group11	13572256	C	T	1	0	0
Actinidia06048	Lachesis_group11	13572668	T	C	1	0	0
Actinidia06048	Lachesis_group11	13572769	G	A	1	0	0
Actinidia06048	Lachesis_group11	13572801	A	C	1	0	0
Actinidia06048	Lachesis_group11	13572890	A	G	1	0	0
Actinidia06048	Lachesis_group11	13572918	T	C	1	0	0
Actinidia06048	Lachesis_group11	13573120	C	A	1	0	0
Actinidia06048	Lachesis_group11	13573147	C	T	1	0	0
Actinidia06048	Lachesis_group11	13573223	A	G	1	0	0
Actinidia06048	Lachesis_group11	13575132	T	C	1	0	0
Actinidia06048	Lachesis_group11	13575138	G	A	1	0	0
Actinidia06048	Lachesis_group11	13575180	A	G	1	0	0
Actinidia06048	Lachesis_group11	13575252	G	A	1	0	0
Actinidia06048	Lachesis_group11	13575317	A	T	1	0	0
Actinidia06048	Lachesis_group11	13575333	G	A	1	0	0
Actinidia06048	Lachesis_group11	13575363	C	G	1	0	0
Actinidia06048	Lachesis_group11	13575382	C	T	1	0	0
Actinidia06048	Lachesis_group11	13572238	T	A	0	0	1
Actinidia06048	Lachesis_group11	13572768	T	C	0	0	1
Actinidia06048	Lachesis_group11	13572841	G	A	0	0	1
Actinidia06048	Lachesis_group11	13573207	G	A	0	0	1
Actinidia06048	Lachesis_group11	13575165	T	C	0	0	1
Actinidia06048	Lachesis_group11	13575178	T	C	0	0	1
Actinidia06048	Lachesis_group11	13575212	A	G	0	0	1
Actinidia09998	Lachesis_group0	10199713	G	C	0	1	0
Actinidia09998	Lachesis_group0	10199715	C	T	0	1	0
Actinidia09998	Lachesis_group0	10199717	C	G	0	1	0
Actinidia09998	Lachesis_group0	10199719	A	C	0	1	0
Actinidia09998	Lachesis_group0	10199724	C	T	0	1	0
Actinidia09998	Lachesis_group0	10199731	T	C	0	1	0
Actinidia09998	Lachesis_group0	10199732	G	A	0	1	0
Actinidia09998	Lachesis_group0	10200502	G	A	0	1	0
Actinidia09998	Lachesis_group0	10200546	G	A	0	1	0
Actinidia09998	Lachesis_group0	10200567	A	G	0	1	0
Actinidia09998	Lachesis_group0	10200592	C	G	0	1	0
Actinidia09998	Lachesis_group0	10200609	G	A	0	1	0
Actinidia09998	Lachesis_group0	10200619	G	A	0	1	0
Actinidia09998	Lachesis_group0	10200623	C	T	0	1	0
Actinidia09998	Lachesis_group0	10200635	T	C	0	1	0
Actinidia09998	Lachesis_group0	10200651	T	G	0	1	0
Actinidia09998	Lachesis_group0	10200652	T	G	0	1	0
Actinidia09998	Lachesis_group0	10200677	T	C	0	1	0
Actinidia09998	Lachesis_group0	10200681	C	T	0	1	0
Actinidia09998	Lachesis_group0	10200744	C	T	0	1	0
Actinidia09998	Lachesis_group0	10200750	C	T	0	1	0
Actinidia09998	Lachesis_group0	10200785	G	A	0	1	0
Actinidia09998	Lachesis_group0	10200798	C	T	0	1	0
Actinidia09998	Lachesis_group0	10200816	G	A	0	1	0
Actinidia09998	Lachesis_group0	10200825	A	G	0	1	0
Actinidia09998	Lachesis_group0	10200830	A	C	0	1	0
Actinidia09998	Lachesis_group0	10200986	A	G	0	1	0
Actinidia09998	Lachesis_group0	10201007	T	C	0	1	0
Actinidia09998	Lachesis_group0	10201011	A	G	0	1	0
Actinidia09998	Lachesis_group0	10201020	G	T	0	1	0
Actinidia09998	Lachesis_group0	10201023	A	G	0	1	0
Actinidia09998	Lachesis_group0	10201028	T	A	0	1	0
Actinidia09998	Lachesis_group0	10201033	T	G	0	1	0
Actinidia09998	Lachesis_group0	10201038	A	G	0	1	0
Actinidia09998	Lachesis_group0	10201076	G	A	0	1	0
Actinidia09998	Lachesis_group0	10201077	A	G	0	1	0
Actinidia09998	Lachesis_group0	10201098	T	C	0	1	0
Actinidia09998	Lachesis_group0	10201144	G	A	0	1	0
Actinidia09998	Lachesis_group0	10201146	A	T	0	1	0
Actinidia09998	Lachesis_group0	10201153	G	A	0	1	0
Actinidia09998	Lachesis_group0	10201160	G	A	0	1	0
Actinidia09998	Lachesis_group0	10201164	G	T	0	1	0
Actinidia09998	Lachesis_group0	10201165	A	G	0	1	0
Actinidia09998	Lachesis_group0	10201181	G	A	0	1	0
Actinidia09998	Lachesis_group0	10201193	A	T	0	1	0
Actinidia09998	Lachesis_group0	10201206	G	T	0	1	0
Actinidia09998	Lachesis_group0	10201215	G	A	0	1	0
Actinidia09998	Lachesis_group0	10201243	A	C	0	1	0
Actinidia09998	Lachesis_group0	10201261	C	A	0	1	0
Actinidia09998	Lachesis_group0	10201274	A	T	0	1	0
Actinidia09998	Lachesis_group0	10201276	G	T	0	1	0
Actinidia09998	Lachesis_group0	10201374	T	C	0	1	0
Actinidia09998	Lachesis_group0	10201386	T	A	0	1	0
Actinidia09998	Lachesis_group0	10201387	C	T	0	1	0
Actinidia09998	Lachesis_group0	10201393	C	T	0	1	0
Actinidia09998	Lachesis_group0	10201394	G	T	0	1	0
Actinidia09998	Lachesis_group0	10201396	G	A	0	1	0
Actinidia09998	Lachesis_group0	10201406	T	C	0	1	0
Actinidia09998	Lachesis_group0	10201410	A	G	0	1	0
Actinidia09998	Lachesis_group0	10201424	C	T	0	1	0
Actinidia09998	Lachesis_group0	10201425	C	G	0	1	0
Actinidia09998	Lachesis_group0	10201432	A	G	0	1	0
Actinidia09998	Lachesis_group0	10201441	A	G	0	1	0
Actinidia09998	Lachesis_group0	10201495	C	A	0	1	0
Actinidia09998	Lachesis_group0	10202376	C	A	0	1	0
Actinidia09998	Lachesis_group0	10202397	T	G	0	1	0
Actinidia09998	Lachesis_group0	10202414	C	T	0	1	0
Actinidia09998	Lachesis_group0	10202421	G	A	0	1	0
Actinidia09998	Lachesis_group0	10202427	T	C	0	1	0
Actinidia09998	Lachesis_group0	10202432	G	A	0	1	0
Actinidia09998	Lachesis_group0	10202464	A	G	0	1	0
Actinidia09998	Lachesis_group0	10202465	A	T	0	1	0
Actinidia09998	Lachesis_group0	10202473	G	T	0	1	0
Actinidia09998	Lachesis_group0	10202475	G	A	0	1	0
Actinidia09998	Lachesis_group0	10202503	A	G	0	1	0
Actinidia09998	Lachesis_group0	10202504	C	T	0	1	0
Actinidia09998	Lachesis_group0	10202508	T	A	0	1	0
Actinidia09998	Lachesis_group0	10202512	A	T	0	1	0
Actinidia09998	Lachesis_group0	10202516	C	A	0	1	0
Actinidia09998	Lachesis_group0	10202553	G	A	0	1	0
Actinidia09998	Lachesis_group0	10202554	C	T	0	1	0
Actinidia09998	Lachesis_group0	10202587	C	G	0	1	0
Actinidia09998	Lachesis_group0	10202615	T	A	0	1	0
Actinidia09998	Lachesis_group0	10202650	T	C	0	1	0
Actinidia09998	Lachesis_group0	10202655	A	G	0	1	0
Actinidia09998	Lachesis_group0	10202666	T	A	0	1	0
Actinidia09998	Lachesis_group0	10202691	T	C	0	1	0
Actinidia09998	Lachesis_group0	10202699	C	T	0	1	0
Actinidia09998	Lachesis_group0	10202774	T	A	0	1	0
Actinidia09998	Lachesis_group0	10202781	A	G	0	1	0
Actinidia09998	Lachesis_group0	10202787	G	A	0	1	0
Actinidia09998	Lachesis_group0	10202795	C	T	0	1	0
Actinidia09998	Lachesis_group0	10202798	A	C	0	1	0
Actinidia09998	Lachesis_group0	10202812	A	C	0	1	0
Actinidia09998	Lachesis_group0	10202820	C	T	0	1	0
Actinidia09998	Lachesis_group0	10202850	A	C	0	1	0
Actinidia09998	Lachesis_group0	10202880	G	T	0	1	0
Actinidia09998	Lachesis_group0	10202900	A	G	0	1	0
Actinidia09998	Lachesis_group0	10202936	C	T	0	1	0
Actinidia09998	Lachesis_group0	10202938	A	G	0	1	0
Actinidia09998	Lachesis_group0	10202942	G	T	0	1	0
Actinidia09998	Lachesis_group0	10202946	G	A	0	1	0
Actinidia09998	Lachesis_group0	10202960	A	G	0	1	0
Actinidia09998	Lachesis_group0	10202975	C	T	0	1	0
Actinidia09998	Lachesis_group0	10203010	A	G	0	1	0
Actinidia09998	Lachesis_group0	10203016	A	C	0	1	0
Actinidia09998	Lachesis_group0	10203019	G	A	0	1	0
Actinidia09998	Lachesis_group0	10203030	C	A	0	1	0
Actinidia09998	Lachesis_group0	10203032	T	A	0	1	0
Actinidia09998	Lachesis_group0	10203052	T	C	0	1	0
Actinidia09998	Lachesis_group0	10203055	G	A	0	1	0
Actinidia09998	Lachesis_group0	10203058	T	G	0	1	0
Actinidia09998	Lachesis_group0	10203082	G	A	0	1	0
Actinidia09998	Lachesis_group0	10203140	G	T	0	1	0
Actinidia09998	Lachesis_group0	10203145	A	G	0	1	0
Actinidia09998	Lachesis_group0	10203183	A	G	0	1	0
Actinidia09998	Lachesis_group0	10203184	T	C	0	1	0
Actinidia09998	Lachesis_group0	10204099	T	C	0	1	0
Actinidia09998	Lachesis_group0	10204129	C	T	0	1	0
Actinidia09998	Lachesis_group0	10204131	T	G	0	1	0
Actinidia09998	Lachesis_group0	10204202	T	C	0	1	0
Actinidia09998	Lachesis_group0	10204203	G	C	0	1	0
Actinidia09998	Lachesis_group0	10204226	A	G	0	1	0
Actinidia09998	Lachesis_group0	10204237	G	A	0	1	0
Actinidia09998	Lachesis_group0	10204477	G	T	0	1	0
Actinidia09998	Lachesis_group0	10204484	T	A	0	1	0
Actinidia09998	Lachesis_group0	10204491	G	A	0	1	0
Actinidia09998	Lachesis_group0	10204499	C	A	0	1	0
Actinidia09998	Lachesis_group0	10204502	A	G	0	1	0
Actinidia09998	Lachesis_group0	10204521	G	T	0	1	0
Actinidia09998	Lachesis_group0	10204525	G	C	0	1	0
Actinidia09998	Lachesis_group0	10204537	A	C	0	1	0
Actinidia09998	Lachesis_group0	10204550	C	G	0	1	0
Actinidia09998	Lachesis_group0	10204557	C	T	0	1	0
Actinidia09998	Lachesis_group0	10204791	A	C	0	1	0
Actinidia09998	Lachesis_group0	10204825	G	T	0	1	0
Actinidia09998	Lachesis_group0	10204886	C	T	0	1	0
Actinidia09998	Lachesis_group0	10205283	T	G	0	1	0
Actinidia09998	Lachesis_group0	10205305	T	G	0	1	0
Actinidia09998	Lachesis_group0	10205343	T	A	0	1	0
Actinidia09998	Lachesis_group0	10205350	C	A	0	1	0
Actinidia09998	Lachesis_group0	10205351	A	G	0	1	0
Actinidia09998	Lachesis_group0	10205355	C	T	0	1	0
Actinidia09998	Lachesis_group0	10205356	C	G	0	1	0
Actinidia09998	Lachesis_group0	10205365	T	C	0	1	0
Actinidia09998	Lachesis_group0	10205377	G	A	0	1	0
Actinidia09998	Lachesis_group0	10205410	C	T	0	1	0
Actinidia09998	Lachesis_group0	10205463	A	G	0	1	0
Actinidia09998	Lachesis_group0	10205489	A	G	0	1	0
Actinidia09998	Lachesis_group0	10205611	T	C	0	1	0
Actinidia09998	Lachesis_group0	10205621	C	T	0	1	0
Actinidia09998	Lachesis_group0	10207053	A	C	0	1	0
Actinidia09998	Lachesis_group0	10208580	G	A	0	1	0
Actinidia09998	Lachesis_group0	10208601	G	A	0	1	0
Actinidia09998	Lachesis_group0	10208641	A	C	0	1	0
Actinidia09998	Lachesis_group0	10199712	C	T	1	0	0
Actinidia09998	Lachesis_group0	10200548	G	A	1	0	0
Actinidia09998	Lachesis_group0	10200715	T	C	1	0	0
Actinidia09998	Lachesis_group0	10203037	T	A	1	0	0
Actinidia09998	Lachesis_group0	10204301	G	A	1	0	0
Actinidia09998	Lachesis_group0	10205404	C	A	1	0	0
Actinidia09998	Lachesis_group0	10208549	T	C	1	0	0
Actinidia09998	Lachesis_group0	10208606	C	T	1	0	0
Actinidia09998	Lachesis_group0	10200624	G	A	0	0	1
Actinidia09998	Lachesis_group0	10200764	T	C	0	0	1
Actinidia09998	Lachesis_group0	10200774	G	T	0	0	1
Actinidia09998	Lachesis_group0	10201774	C	T	0	0	1
Actinidia09998	Lachesis_group0	10201792	C	A	0	0	1
Actinidia09998	Lachesis_group0	10201822	T	C	0	0	1
Actinidia09998	Lachesis_group0	10203097	T	C	0	0	1
Actinidia09998	Lachesis_group0	10203121	A	G	0	0	1
Actinidia09998	Lachesis_group0	10203154	A	G	0	0	1
Actinidia09998	Lachesis_group0	10203159	T	G	0	0	1
Actinidia09998	Lachesis_group0	10203163	G	A	0	0	1
Actinidia09998	Lachesis_group0	10204130	A	G	0	0	1
Actinidia09998	Lachesis_group0	10204193	T	A	0	0	1
Actinidia09998	Lachesis_group0	10205406	G	A	0	0	1
Actinidia09998	Lachesis_group0	10205413	T	C	0	0	1
Actinidia09998	Lachesis_group0	10205474	G	A	0	0	1
Actinidia10373	Lachesis_group26	5780205	T	C	0	1	0
Actinidia10373	Lachesis_group26	5780298	G	A	0	1	0
Actinidia10373	Lachesis_group26	5780383	C	A	0	1	0
Actinidia10373	Lachesis_group26	5780389	C	T	0	1	0
Actinidia10373	Lachesis_group26	5780423	G	C	0	1	0
Actinidia10373	Lachesis_group26	5780437	A	T	0	1	0
Actinidia10373	Lachesis_group26	5781769	G	A	0	1	0
Actinidia10373	Lachesis_group26	5780166	C	A	1	0	0
Actinidia10373	Lachesis_group26	5780180	C	T	1	0	0
Actinidia10373	Lachesis_group26	5780225	G	A	1	0	0
Actinidia10373	Lachesis_group26	5780237	C	T	1	0	0
Actinidia10373	Lachesis_group26	5780252	G	A	1	0	0
Actinidia10373	Lachesis_group26	5780258	C	T	1	0	0
Actinidia10373	Lachesis_group26	5780261	T	C	1	0	0
Actinidia10373	Lachesis_group26	5780273	C	G	1	0	0
Actinidia10373	Lachesis_group26	5780293	C	T	1	0	0
Actinidia10373	Lachesis_group26	5780344	T	G	1	0	0
Actinidia10373	Lachesis_group26	5780345	A	C	1	0	0
Actinidia10373	Lachesis_group26	5780417	C	T	1	0	0
Actinidia10373	Lachesis_group26	5780445	G	T	1	0	0
Actinidia10373	Lachesis_group26	5780518	G	T	1	0	0
Actinidia10373	Lachesis_group26	5780548	A	G	1	0	0
Actinidia10373	Lachesis_group26	5780577	C	T	1	0	0
Actinidia10373	Lachesis_group26	5780600	T	G	1	0	0
Actinidia10373	Lachesis_group26	5780431	A	C	0	0	1
Actinidia10373	Lachesis_group26	5780446	A	C	0	0	1
Actinidia11889	Lachesis_group6	5793970	T	A	0	1	0
Actinidia11889	Lachesis_group6	5793973	T	A	0	1	0
Actinidia11889	Lachesis_group6	5794003	G	A	0	1	0
Actinidia11889	Lachesis_group6	5794047	C	T	0	1	0
Actinidia11889	Lachesis_group6	5794103	G	A	0	1	0
Actinidia11889	Lachesis_group6	5794165	A	G	0	1	0
Actinidia11889	Lachesis_group6	5794286	C	G	0	1	0
Actinidia11889	Lachesis_group6	5796507	A	T	0	1	0
Actinidia11889	Lachesis_group6	5796610	C	T	0	1	0
Actinidia11889	Lachesis_group6	5796783	T	C	0	1	0
Actinidia11889	Lachesis_group6	5796798	G	T	0	1	0
Actinidia11889	Lachesis_group6	5796836	A	G	0	1	0
Actinidia11889	Lachesis_group6	5796962	G	T	0	1	0
Actinidia11889	Lachesis_group6	5797018	T	C	0	1	0
Actinidia11889	Lachesis_group6	5797031	T	C	0	1	0
Actinidia11889	Lachesis_group6	5797146	C	T	0	1	0
Actinidia11889	Lachesis_group6	5798776	A	G	0	1	0
Actinidia11889	Lachesis_group6	5799579	A	G	0	1	0
Actinidia11889	Lachesis_group6	5799618	G	C	0	1	0
Actinidia11889	Lachesis_group6	5799630	G	A	0	1	0
Actinidia11889	Lachesis_group6	5799663	T	C	0	1	0
Actinidia11889	Lachesis_group6	5799830	G	C	0	1	0
Actinidia11889	Lachesis_group6	5799842	A	G	0	1	0
Actinidia11889	Lachesis_group6	5799911	G	A	0	1	0
Actinidia11889	Lachesis_group6	5793953	A	G	1	0	0
Actinidia11889	Lachesis_group6	5794094	T	C	1	0	0
Actinidia11889	Lachesis_group6	5794115	G	T	1	0	0
Actinidia11889	Lachesis_group6	5794139	G	A	1	0	0
Actinidia11889	Lachesis_group6	5794183	A	C	1	0	0
Actinidia11889	Lachesis_group6	5794225	T	C	1	0	0
Actinidia11889	Lachesis_group6	5794229	C	G	1	0	0
Actinidia11889	Lachesis_group6	5795411	A	G	1	0	0
Actinidia11889	Lachesis_group6	5795589	A	T	1	0	0
Actinidia11889	Lachesis_group6	5795646	C	T	1	0	0
Actinidia11889	Lachesis_group6	5795658	C	T	1	0	0
Actinidia11889	Lachesis_group6	5795683	C	G	1	0	0
Actinidia11889	Lachesis_group6	5795745	C	G	1	0	0
Actinidia11889	Lachesis_group6	5795749	T	C	1	0	0
Actinidia11889	Lachesis_group6	5795765	A	G	1	0	0
Actinidia11889	Lachesis_group6	5795785	A	G	1	0	0
Actinidia11889	Lachesis_group6	5795840	C	T	1	0	0
Actinidia11889	Lachesis_group6	5795858	G	T	1	0	0
Actinidia11889	Lachesis_group6	5795864	T	C	1	0	0
Actinidia11889	Lachesis_group6	5795928	C	T	1	0	0
Actinidia11889	Lachesis_group6	5795970	G	T	1	0	0
Actinidia11889	Lachesis_group6	5795981	C	T	1	0	0
Actinidia11889	Lachesis_group6	5796008	G	T	1	0	0
Actinidia11889	Lachesis_group6	5796025	A	G	1	0	0
Actinidia11889	Lachesis_group6	5796044	A	G	1	0	0
Actinidia11889	Lachesis_group6	5796164	T	A	1	0	0
Actinidia11889	Lachesis_group6	5796276	T	C	1	0	0
Actinidia11889	Lachesis_group6	5796285	A	G	1	0	0
Actinidia11889	Lachesis_group6	5796310	C	T	1	0	0
Actinidia11889	Lachesis_group6	5796320	C	T	1	0	0
Actinidia11889	Lachesis_group6	5796434	T	G	1	0	0
Actinidia11889	Lachesis_group6	5796456	T	A	1	0	0
Actinidia11889	Lachesis_group6	5796505	T	C	1	0	0
Actinidia11889	Lachesis_group6	5796569	T	C	1	0	0
Actinidia11889	Lachesis_group6	5796605	G	A	1	0	0
Actinidia11889	Lachesis_group6	5796870	C	G	1	0	0
Actinidia11889	Lachesis_group6	5797068	T	C	1	0	0
Actinidia11889	Lachesis_group6	5797079	G	C	1	0	0
Actinidia11889	Lachesis_group6	5797087	A	T	1	0	0
Actinidia11889	Lachesis_group6	5797121	C	T	1	0	0
Actinidia11889	Lachesis_group6	5797198	T	C	1	0	0
Actinidia11889	Lachesis_group6	5797294	G	A	1	0	0
Actinidia11889	Lachesis_group6	5797308	G	A	1	0	0
Actinidia11889	Lachesis_group6	5797320	G	T	1	0	0
Actinidia11889	Lachesis_group6	5797327	T	C	1	0	0
Actinidia11889	Lachesis_group6	5797345	G	A	1	0	0
Actinidia11889	Lachesis_group6	5797358	G	C	1	0	0
Actinidia11889	Lachesis_group6	5797376	T	C	1	0	0
Actinidia11889	Lachesis_group6	5797454	A	G	1	0	0
Actinidia11889	Lachesis_group6	5797525	C	T	1	0	0
Actinidia11889	Lachesis_group6	5797572	G	A	1	0	0
Actinidia11889	Lachesis_group6	5797591	A	G	1	0	0
Actinidia11889	Lachesis_group6	5797613	A	T	1	0	0
Actinidia11889	Lachesis_group6	5797672	A	T	1	0	0
Actinidia11889	Lachesis_group6	5797773	A	G	1	0	0
Actinidia11889	Lachesis_group6	5797779	T	C	1	0	0
Actinidia11889	Lachesis_group6	5797781	C	A	1	0	0
Actinidia11889	Lachesis_group6	5797881	G	T	1	0	0
Actinidia11889	Lachesis_group6	5797888	A	G	1	0	0
Actinidia11889	Lachesis_group6	5797947	A	G	1	0	0
Actinidia11889	Lachesis_group6	5798048	C	A	1	0	0
Actinidia11889	Lachesis_group6	5798389	C	T	1	0	0
Actinidia11889	Lachesis_group6	5798391	C	G	1	0	0
Actinidia11889	Lachesis_group6	5798400	T	C	1	0	0
Actinidia11889	Lachesis_group6	5798444	A	G	1	0	0
Actinidia11889	Lachesis_group6	5798488	T	C	1	0	0
Actinidia11889	Lachesis_group6	5798821	C	T	1	0	0
Actinidia11889	Lachesis_group6	5798830	C	G	1	0	0
Actinidia11889	Lachesis_group6	5798851	A	G	1	0	0
Actinidia11889	Lachesis_group6	5798904	C	A	1	0	0
Actinidia11889	Lachesis_group6	5798906	C	A	1	0	0
Actinidia11889	Lachesis_group6	5798912	T	A	1	0	0
Actinidia11889	Lachesis_group6	5798913	T	A	1	0	0
Actinidia11889	Lachesis_group6	5798916	G	A	1	0	0
Actinidia11889	Lachesis_group6	5798933	C	A	1	0	0
Actinidia11889	Lachesis_group6	5798953	T	G	1	0	0
Actinidia11889	Lachesis_group6	5799245	A	G	1	0	0
Actinidia11889	Lachesis_group6	5799267	G	T	1	0	0
Actinidia11889	Lachesis_group6	5799486	A	T	1	0	0
Actinidia11889	Lachesis_group6	5799504	A	G	1	0	0
Actinidia11889	Lachesis_group6	5799537	G	A	1	0	0
Actinidia11889	Lachesis_group6	5799641	C	T	1	0	0
Actinidia11889	Lachesis_group6	5799666	G	A	1	0	0
Actinidia11889	Lachesis_group6	5799677	A	C	1	0	0
Actinidia11889	Lachesis_group6	5799687	G	A	1	0	0
Actinidia11889	Lachesis_group6	5799780	A	G	1	0	0
Actinidia11889	Lachesis_group6	5799867	A	T	1	0	0
Actinidia11889	Lachesis_group6	5799887	A	G	1	0	0
Actinidia11889	Lachesis_group6	5799930	T	C	1	0	0
Actinidia11889	Lachesis_group6	5799931	C	A	1	0	0
Actinidia11889	Lachesis_group6	5794104	A	C	0	0	1
Actinidia11889	Lachesis_group6	5794168	G	A	0	0	1
Actinidia11889	Lachesis_group6	5796759	A	G	0	0	1
Actinidia11889	Lachesis_group6	5796863	G	C	0	0	1
Actinidia11889	Lachesis_group6	5797138	T	C	0	0	1
Actinidia11889	Lachesis_group6	5799669	T	C	0	0	1
Actinidia11889	Lachesis_group6	5799670	G	A	0	0	1
Actinidia15329	Lachesis_group26	2569992	G	C	0	1	0
Actinidia15329	Lachesis_group26	2569994	G	T	0	1	0
Actinidia15329	Lachesis_group26	2570044	C	T	0	1	0
Actinidia15329	Lachesis_group26	2570069	C	T	0	1	0
Actinidia15329	Lachesis_group26	2570139	G	A	0	1	0
Actinidia15329	Lachesis_group26	2570203	A	T	0	1	0
Actinidia15329	Lachesis_group26	2570261	T	G	0	1	0
Actinidia15329	Lachesis_group26	2570278	C	T	0	1	0
Actinidia15329	Lachesis_group26	2570321	T	A	0	1	0
Actinidia15329	Lachesis_group26	2570409	C	T	0	1	0
Actinidia15329	Lachesis_group26	2570430	G	A	0	1	0
Actinidia15329	Lachesis_group26	2570542	C	T	0	1	0
Actinidia15329	Lachesis_group26	2570555	A	G	0	1	0
Actinidia15329	Lachesis_group26	2570567	A	C	0	1	0
Actinidia15329	Lachesis_group26	2570676	A	T	0	1	0
Actinidia15329	Lachesis_group26	2570759	T	G	0	1	0
Actinidia15329	Lachesis_group26	2570769	C	T	0	1	0
Actinidia15329	Lachesis_group26	2570883	C	T	0	1	0
Actinidia15329	Lachesis_group26	2570937	C	G	0	1	0
Actinidia15329	Lachesis_group26	2570985	A	T	0	1	0
Actinidia15329	Lachesis_group26	2571046	A	G	0	1	0
Actinidia15329	Lachesis_group26	2571085	C	A	0	1	0
Actinidia15329	Lachesis_group26	2572008	A	C	0	1	0
Actinidia15329	Lachesis_group26	2572010	T	C	0	1	0
Actinidia15329	Lachesis_group26	2572013	A	G	0	1	0
Actinidia15329	Lachesis_group26	2572348	T	C	0	1	0
Actinidia15329	Lachesis_group26	2574112	G	T	0	1	0
Actinidia15329	Lachesis_group26	2574453	T	C	0	1	0
Actinidia15329	Lachesis_group26	2575089	G	A	0	1	0
Actinidia15329	Lachesis_group26	2575176	A	G	0	1	0
Actinidia15329	Lachesis_group26	2575236	G	A	0	1	0
Actinidia15329	Lachesis_group26	2575266	G	A	0	1	0
Actinidia15329	Lachesis_group26	2575311	C	T	0	1	0
Actinidia15329	Lachesis_group26	2575378	G	C	0	1	0
Actinidia15329	Lachesis_group26	2575383	A	G	0	1	0
Actinidia15329	Lachesis_group26	2575392	T	G	0	1	0
Actinidia15329	Lachesis_group26	2575400	A	C	0	1	0
Actinidia15329	Lachesis_group26	2575429	G	C	0	1	0
Actinidia15329	Lachesis_group26	2570207	G	A	1	0	0
Actinidia15329	Lachesis_group26	2570224	T	C	1	0	0
Actinidia15329	Lachesis_group26	2570344	A	G	1	0	0
Actinidia15329	Lachesis_group26	2570353	C	A	1	0	0
Actinidia15329	Lachesis_group26	2570549	C	A	1	0	0
Actinidia15329	Lachesis_group26	2570597	A	G	1	0	0
Actinidia15329	Lachesis_group26	2570818	G	C	1	0	0
Actinidia15329	Lachesis_group26	2570976	G	A	1	0	0
Actinidia15329	Lachesis_group26	2570994	G	A	1	0	0
Actinidia15329	Lachesis_group26	2571155	A	G	1	0	0
Actinidia15329	Lachesis_group26	2571307	C	A	1	0	0
Actinidia15329	Lachesis_group26	2571352	C	G	1	0	0
Actinidia15329	Lachesis_group26	2571378	C	T	1	0	0
Actinidia15329	Lachesis_group26	2571400	G	A	1	0	0
Actinidia15329	Lachesis_group26	2571476	G	C	1	0	0
Actinidia15329	Lachesis_group26	2571518	G	C	1	0	0
Actinidia15329	Lachesis_group26	2571526	T	C	1	0	0
Actinidia15329	Lachesis_group26	2571569	T	G	1	0	0
Actinidia15329	Lachesis_group26	2571570	T	C	1	0	0
Actinidia15329	Lachesis_group26	2571597	T	C	1	0	0
Actinidia15329	Lachesis_group26	2571609	C	T	1	0	0
Actinidia15329	Lachesis_group26	2571742	C	T	1	0	0
Actinidia15329	Lachesis_group26	2571816	G	A	1	0	0
Actinidia15329	Lachesis_group26	2571831	T	C	1	0	0
Actinidia15329	Lachesis_group26	2571854	T	C	1	0	0
Actinidia15329	Lachesis_group26	2572037	G	A	1	0	0
Actinidia15329	Lachesis_group26	2572343	C	T	1	0	0
Actinidia15329	Lachesis_group26	2572362	G	A	1	0	0
Actinidia15329	Lachesis_group26	2572363	C	T	1	0	0
Actinidia15329	Lachesis_group26	2572397	C	T	1	0	0
Actinidia15329	Lachesis_group26	2572452	C	T	1	0	0
Actinidia15329	Lachesis_group26	2572641	T	C	1	0	0
Actinidia15329	Lachesis_group26	2572680	T	C	1	0	0
Actinidia15329	Lachesis_group26	2572691	G	T	1	0	0
Actinidia15329	Lachesis_group26	2572824	A	G	1	0	0
Actinidia15329	Lachesis_group26	2572867	T	G	1	0	0
Actinidia15329	Lachesis_group26	2572925	A	G	1	0	0
Actinidia15329	Lachesis_group26	2572987	C	T	1	0	0
Actinidia15329	Lachesis_group26	2573008	G	A	1	0	0
Actinidia15329	Lachesis_group26	2573011	A	G	1	0	0
Actinidia15329	Lachesis_group26	2573040	C	T	1	0	0
Actinidia15329	Lachesis_group26	2573071	G	T	1	0	0
Actinidia15329	Lachesis_group26	2574011	G	A	1	0	0
Actinidia15329	Lachesis_group26	2574101	A	C	1	0	0
Actinidia15329	Lachesis_group26	2574138	G	A	1	0	0
Actinidia15329	Lachesis_group26	2574351	C	G	1	0	0
Actinidia15329	Lachesis_group26	2574372	G	T	1	0	0
Actinidia15329	Lachesis_group26	2574468	T	G	1	0	0
Actinidia15329	Lachesis_group26	2574498	C	T	1	0	0
Actinidia15329	Lachesis_group26	2574544	G	A	1	0	0
Actinidia15329	Lachesis_group26	2574546	A	C	1	0	0
Actinidia15329	Lachesis_group26	2574548	T	C	1	0	0
Actinidia15329	Lachesis_group26	2574550	A	T	1	0	0
Actinidia15329	Lachesis_group26	2574599	G	T	1	0	0
Actinidia15329	Lachesis_group26	2574645	T	C	1	0	0
Actinidia15329	Lachesis_group26	2574673	T	C	1	0	0
Actinidia15329	Lachesis_group26	2574683	C	G	1	0	0
Actinidia15329	Lachesis_group26	2574704	G	A	1	0	0
Actinidia15329	Lachesis_group26	2574710	T	C	1	0	0
Actinidia15329	Lachesis_group26	2574716	C	T	1	0	0
Actinidia15329	Lachesis_group26	2574723	G	A	1	0	0
Actinidia15329	Lachesis_group26	2574781	T	G	1	0	0
Actinidia15329	Lachesis_group26	2574884	C	T	1	0	0
Actinidia15329	Lachesis_group26	2574885	G	A	1	0	0
Actinidia15329	Lachesis_group26	2574930	T	A	1	0	0
Actinidia15329	Lachesis_group26	2574975	A	G	1	0	0
Actinidia15329	Lachesis_group26	2575017	G	A	1	0	0
Actinidia15329	Lachesis_group26	2575045	T	C	1	0	0
Actinidia15329	Lachesis_group26	2575183	G	A	1	0	0
Actinidia15329	Lachesis_group26	2575233	T	C	1	0	0
Actinidia15329	Lachesis_group26	2575285	A	G	1	0	0
Actinidia15329	Lachesis_group26	2575452	G	T	1	0	0
Actinidia15329	Lachesis_group26	2575464	G	A	1	0	0
Actinidia15329	Lachesis_group26	2570047	C	T	0	0	1
Actinidia15329	Lachesis_group26	2570074	G	A	0	0	1
Actinidia15329	Lachesis_group26	2570086	A	G	0	0	1
Actinidia15329	Lachesis_group26	2570121	A	C	0	0	1
Actinidia15329	Lachesis_group26	2570180	G	A	0	0	1
Actinidia15329	Lachesis_group26	2570238	C	G	0	0	1
Actinidia15329	Lachesis_group26	2570328	G	A	0	0	1
Actinidia15329	Lachesis_group26	2570496	C	T	0	0	1
Actinidia15329	Lachesis_group26	2570677	C	T	0	0	1
Actinidia15329	Lachesis_group26	2570693	A	T	0	0	1
Actinidia15329	Lachesis_group26	2570784	G	A	0	0	1
Actinidia15329	Lachesis_group26	2570840	A	C	0	0	1
Actinidia15329	Lachesis_group26	2570914	A	G	0	0	1
Actinidia15329	Lachesis_group26	2570934	G	A	0	0	1
Actinidia15329	Lachesis_group26	2570989	A	G	0	0	1
Actinidia15329	Lachesis_group26	2571152	G	A	0	0	1
Actinidia15329	Lachesis_group26	2572036	C	T	0	0	1
Actinidia15329	Lachesis_group26	2572150	G	C	0	0	1
Actinidia15329	Lachesis_group26	2572195	T	C	0	0	1
Actinidia15329	Lachesis_group26	2572199	C	T	0	0	1
Actinidia15329	Lachesis_group26	2574459	C	T	0	0	1
Actinidia15329	Lachesis_group26	2575137	C	T	0	0	1
Actinidia19079	Lachesis_group9	3640697	A	G	0	1	0
Actinidia19079	Lachesis_group9	3640705	G	T	0	1	0
Actinidia19079	Lachesis_group9	3640850	A	T	0	1	0
Actinidia19079	Lachesis_group9	3640935	A	T	0	1	0
Actinidia19079	Lachesis_group9	3641467	G	A	0	1	0
Actinidia19079	Lachesis_group9	3641958	G	A	0	1	0
Actinidia19079	Lachesis_group9	3642350	G	A	0	1	0
Actinidia19079	Lachesis_group9	3642853	T	A	0	1	0
Actinidia19079	Lachesis_group9	3642859	C	T	0	1	0
Actinidia19079	Lachesis_group9	3644493	A	G	0	1	0
Actinidia19079	Lachesis_group9	3644719	A	G	0	1	0
Actinidia19079	Lachesis_group9	3644728	A	T	0	1	0
Actinidia19079	Lachesis_group9	3644739	G	A	0	1	0
Actinidia19079	Lachesis_group9	3645039	A	G	0	1	0
Actinidia19079	Lachesis_group9	3645265	A	G	0	1	0
Actinidia19079	Lachesis_group9	3645475	C	A	0	1	0
Actinidia19079	Lachesis_group9	3645490	A	C	0	1	0
Actinidia19079	Lachesis_group9	3645499	C	T	0	1	0
Actinidia19079	Lachesis_group9	3645526	T	C	0	1	0
Actinidia19079	Lachesis_group9	3645682	A	G	0	1	0
Actinidia19079	Lachesis_group9	3645718	C	A	0	1	0
Actinidia19079	Lachesis_group9	3645732	T	C	0	1	0
Actinidia19079	Lachesis_group9	3645744	A	G	0	1	0
Actinidia19079	Lachesis_group9	3640693	C	T	1	0	0
Actinidia19079	Lachesis_group9	3640833	T	G	1	0	0
Actinidia19079	Lachesis_group9	3641193	G	A	1	0	0
Actinidia19079	Lachesis_group9	3641195	C	A	1	0	0
Actinidia19079	Lachesis_group9	3641203	C	G	1	0	0
Actinidia19079	Lachesis_group9	3641208	T	G	1	0	0
Actinidia19079	Lachesis_group9	3641279	G	A	1	0	0
Actinidia19079	Lachesis_group9	3641320	G	A	1	0	0
Actinidia19079	Lachesis_group9	3641326	G	A	1	0	0
Actinidia19079	Lachesis_group9	3641384	C	T	1	0	0
Actinidia19079	Lachesis_group9	3641410	C	T	1	0	0
Actinidia19079	Lachesis_group9	3641412	C	T	1	0	0
Actinidia19079	Lachesis_group9	3641414	C	G	1	0	0
Actinidia19079	Lachesis_group9	3642000	T	C	1	0	0
Actinidia19079	Lachesis_group9	3642037	G	A	1	0	0
Actinidia19079	Lachesis_group9	3642051	T	G	1	0	0
Actinidia19079	Lachesis_group9	3642109	A	T	1	0	0
Actinidia19079	Lachesis_group9	3642137	A	G	1	0	0
Actinidia19079	Lachesis_group9	3642155	T	C	1	0	0
Actinidia19079	Lachesis_group9	3642167	A	T	1	0	0
Actinidia19079	Lachesis_group9	3642341	C	T	1	0	0
Actinidia19079	Lachesis_group9	3642370	C	T	1	0	0
Actinidia19079	Lachesis_group9	3642805	G	T	1	0	0
Actinidia19079	Lachesis_group9	3643149	A	G	1	0	0
Actinidia19079	Lachesis_group9	3643167	G	T	1	0	0
Actinidia19079	Lachesis_group9	3643174	C	A	1	0	0
Actinidia19079	Lachesis_group9	3643232	G	A	1	0	0
Actinidia19079	Lachesis_group9	3643249	G	A	1	0	0
Actinidia19079	Lachesis_group9	3643259	T	G	1	0	0
Actinidia19079	Lachesis_group9	3643302	T	A	1	0	0
Actinidia19079	Lachesis_group9	3643393	A	C	1	0	0
Actinidia19079	Lachesis_group9	3643396	T	G	1	0	0
Actinidia19079	Lachesis_group9	3643469	C	T	1	0	0
Actinidia19079	Lachesis_group9	3643761	T	C	1	0	0
Actinidia19079	Lachesis_group9	3644254	T	A	1	0	0
Actinidia19079	Lachesis_group9	3644316	C	G	1	0	0
Actinidia19079	Lachesis_group9	3644434	A	G	1	0	0
Actinidia19079	Lachesis_group9	3644521	T	C	1	0	0
Actinidia19079	Lachesis_group9	3644554	C	T	1	0	0
Actinidia19079	Lachesis_group9	3644563	T	A	1	0	0
Actinidia19079	Lachesis_group9	3644591	G	A	1	0	0
Actinidia19079	Lachesis_group9	3644594	T	G	1	0	0
Actinidia19079	Lachesis_group9	3644609	G	T	1	0	0
Actinidia19079	Lachesis_group9	3644625	G	T	1	0	0
Actinidia19079	Lachesis_group9	3644680	G	A	1	0	0
Actinidia19079	Lachesis_group9	3644818	A	G	1	0	0
Actinidia19079	Lachesis_group9	3644828	C	T	1	0	0
Actinidia19079	Lachesis_group9	3644834	G	A	1	0	0
Actinidia19079	Lachesis_group9	3644910	C	T	1	0	0
Actinidia19079	Lachesis_group9	3644932	A	G	1	0	0
Actinidia19079	Lachesis_group9	3644954	T	G	1	0	0
Actinidia19079	Lachesis_group9	3645073	C	T	1	0	0
Actinidia19079	Lachesis_group9	3645360	A	G	1	0	0
Actinidia19079	Lachesis_group9	3645384	C	T	1	0	0
Actinidia19079	Lachesis_group9	3645423	T	C	1	0	0
Actinidia19079	Lachesis_group9	3645426	G	T	1	0	0
Actinidia19079	Lachesis_group9	3645445	G	A	1	0	0
Actinidia19079	Lachesis_group9	3645488	G	A	1	0	0
Actinidia19079	Lachesis_group9	3645608	T	G	1	0	0
Actinidia19079	Lachesis_group9	3645615	T	C	1	0	0
Actinidia19079	Lachesis_group9	3645617	G	A	1	0	0
Actinidia19079	Lachesis_group9	3645733	A	G	1	0	0
Actinidia19079	Lachesis_group9	3645844	C	T	1	0	0
Actinidia19079	Lachesis_group9	3645858	T	C	1	0	0
Actinidia19079	Lachesis_group9	3645867	A	G	1	0	0
Actinidia19079	Lachesis_group9	3645913	C	T	1	0	0
Actinidia19079	Lachesis_group9	3645928	A	G	1	0	0
Actinidia19079	Lachesis_group9	3646075	C	A	1	0	0
Actinidia19079	Lachesis_group9	3646079	G	T	1	0	0
Actinidia19079	Lachesis_group9	3646104	A	T	1	0	0
Actinidia19079	Lachesis_group9	3646109	G	T	1	0	0
Actinidia19079	Lachesis_group9	3646116	T	C	1	0	0
Actinidia19079	Lachesis_group9	3646128	C	T	1	0	0
Actinidia19079	Lachesis_group9	3646129	C	A	1	0	0
Actinidia19079	Lachesis_group9	3646138	G	A	1	0	0
Actinidia19079	Lachesis_group9	3646218	A	G	1	0	0
Actinidia19079	Lachesis_group9	3646348	C	T	1	0	0
Actinidia19079	Lachesis_group9	3646359	G	A	1	0	0
Actinidia19079	Lachesis_group9	3646378	A	G	1	0	0
Actinidia19079	Lachesis_group9	3646454	C	T	1	0	0
Actinidia19079	Lachesis_group9	3646597	A	G	1	0	0
Actinidia19079	Lachesis_group9	3646662	A	G	1	0	0
Actinidia19079	Lachesis_group9	3646673	G	A	1	0	0
Actinidia19079	Lachesis_group9	3646760	A	T	1	0	0
Actinidia19079	Lachesis_group9	3646832	C	T	1	0	0
Actinidia19079	Lachesis_group9	3646833	C	T	1	0	0
Actinidia19079	Lachesis_group9	3646845	G	A	1	0	0
Actinidia19079	Lachesis_group9	3646860	C	G	1	0	0
Actinidia19079	Lachesis_group9	3646867	T	C	1	0	0
Actinidia19079	Lachesis_group9	3647275	C	A	1	0	0
Actinidia19079	Lachesis_group9	3647298	G	T	1	0	0
Actinidia19079	Lachesis_group9	3647301	G	C	1	0	0
Actinidia19079	Lachesis_group9	3647305	T	C	1	0	0
Actinidia19079	Lachesis_group9	3647306	A	G	1	0	0
Actinidia19079	Lachesis_group9	3647307	G	C	1	0	0
Actinidia19079	Lachesis_group9	3647600	A	T	1	0	0
Actinidia19079	Lachesis_group9	3640686	T	G	0	0	1
Actinidia19079	Lachesis_group9	3640813	T	G	0	0	1
Actinidia19079	Lachesis_group9	3640823	C	T	0	0	1
Actinidia19079	Lachesis_group9	3640842	A	T	0	0	1
Actinidia19079	Lachesis_group9	3644716	T	A	0	0	1
Actinidia19079	Lachesis_group9	3645065	T	C	0	0	1
Actinidia19079	Lachesis_group9	3645831	G	T	0	0	1
Actinidia19079	Lachesis_group9	3646675	T	C	0	0	1
Actinidia22545	Lachesis_group28	2441261	A	C	0	1	0
Actinidia22545	Lachesis_group28	2441319	T	G	0	1	0
Actinidia22545	Lachesis_group28	2441370	C	T	0	1	0
Actinidia22545	Lachesis_group28	2441881	C	T	0	1	0
Actinidia22545	Lachesis_group28	2442032	G	A	0	1	0
Actinidia22545	Lachesis_group28	2442033	C	T	0	1	0
Actinidia22545	Lachesis_group28	2442034	G	C	0	1	0
Actinidia22545	Lachesis_group28	2442044	G	A	0	1	0
Actinidia22545	Lachesis_group28	2442399	C	T	0	1	0
Actinidia22545	Lachesis_group28	2442442	A	C	0	1	0
Actinidia22545	Lachesis_group28	2442783	C	A	0	1	0
Actinidia22545	Lachesis_group28	2442790	A	C	0	1	0
Actinidia22545	Lachesis_group28	2443030	G	A	0	1	0
Actinidia22545	Lachesis_group28	2443039	A	G	0	1	0
Actinidia22545	Lachesis_group28	2443073	A	T	0	1	0
Actinidia22545	Lachesis_group28	2443217	A	G	0	1	0
Actinidia22545	Lachesis_group28	2443274	T	C	0	1	0
Actinidia22545	Lachesis_group28	2443343	T	C	0	1	0
Actinidia22545	Lachesis_group28	2443634	C	A	0	1	0
Actinidia22545	Lachesis_group28	2443635	T	C	0	1	0
Actinidia22545	Lachesis_group28	2443689	T	C	0	1	0
Actinidia22545	Lachesis_group28	2443721	C	A	0	1	0
Actinidia22545	Lachesis_group28	2443897	T	C	0	1	0
Actinidia22545	Lachesis_group28	2443908	T	C	0	1	0
Actinidia22545	Lachesis_group28	2443909	A	G	0	1	0
Actinidia22545	Lachesis_group28	2443927	G	A	0	1	0
Actinidia22545	Lachesis_group28	2443940	A	G	0	1	0
Actinidia22545	Lachesis_group28	2443956	A	T	0	1	0
Actinidia22545	Lachesis_group28	2443958	T	A	0	1	0
Actinidia22545	Lachesis_group28	2443966	C	T	0	1	0
Actinidia22545	Lachesis_group28	2444229	C	T	0	1	0
Actinidia22545	Lachesis_group28	2444295	C	T	0	1	0
Actinidia22545	Lachesis_group28	2444411	A	G	0	1	0
Actinidia22545	Lachesis_group28	2444413	T	G	0	1	0
Actinidia22545	Lachesis_group28	2444809	A	T	0	1	0
Actinidia22545	Lachesis_group28	2445299	T	C	0	1	0
Actinidia22545	Lachesis_group28	2445571	G	A	0	1	0
Actinidia22545	Lachesis_group28	2445968	T	C	0	1	0
Actinidia22545	Lachesis_group28	2446844	G	C	0	1	0
Actinidia22545	Lachesis_group28	2446978	T	C	0	1	0
Actinidia22545	Lachesis_group28	2446985	T	C	0	1	0
Actinidia22545	Lachesis_group28	2446986	A	C	0	1	0
Actinidia22545	Lachesis_group28	2446988	T	A	0	1	0
Actinidia22545	Lachesis_group28	2447002	A	C	0	1	0
Actinidia22545	Lachesis_group28	2441288	C	T	1	0	0
Actinidia22545	Lachesis_group28	2441355	G	A	1	0	0
Actinidia22545	Lachesis_group28	2441378	A	G	1	0	0
Actinidia22545	Lachesis_group28	2441810	A	C	1	0	0
Actinidia22545	Lachesis_group28	2441817	T	C	1	0	0
Actinidia22545	Lachesis_group28	2441862	C	T	1	0	0
Actinidia22545	Lachesis_group28	2441892	A	G	1	0	0
Actinidia22545	Lachesis_group28	2442145	G	A	1	0	0
Actinidia22545	Lachesis_group28	2442155	G	A	1	0	0
Actinidia22545	Lachesis_group28	2442267	A	G	1	0	0
Actinidia22545	Lachesis_group28	2442270	C	T	1	0	0
Actinidia22545	Lachesis_group28	2442279	G	T	1	0	0
Actinidia22545	Lachesis_group28	2442388	T	C	1	0	0
Actinidia22545	Lachesis_group28	2442633	T	A	1	0	0
Actinidia22545	Lachesis_group28	2442694	G	T	1	0	0
Actinidia22545	Lachesis_group28	2442936	C	T	1	0	0
Actinidia22545	Lachesis_group28	2442969	G	T	1	0	0
Actinidia22545	Lachesis_group28	2443000	T	A	1	0	0
Actinidia22545	Lachesis_group28	2443049	T	C	1	0	0
Actinidia22545	Lachesis_group28	2443222	G	A	1	0	0
Actinidia22545	Lachesis_group28	2443233	G	A	1	0	0
Actinidia22545	Lachesis_group28	2443245	T	C	1	0	0
Actinidia22545	Lachesis_group28	2443740	G	A	1	0	0
Actinidia22545	Lachesis_group28	2443882	T	C	1	0	0
Actinidia22545	Lachesis_group28	2443954	G	T	1	0	0
Actinidia22545	Lachesis_group28	2443965	G	A	1	0	0
Actinidia22545	Lachesis_group28	2444047	T	C	1	0	0
Actinidia22545	Lachesis_group28	2444052	A	G	1	0	0
Actinidia22545	Lachesis_group28	2444071	A	T	1	0	0
Actinidia22545	Lachesis_group28	2444128	A	C	1	0	0
Actinidia22545	Lachesis_group28	2444130	T	A	1	0	0
Actinidia22545	Lachesis_group28	2444158	T	C	1	0	0
Actinidia22545	Lachesis_group28	2444166	A	G	1	0	0
Actinidia22545	Lachesis_group28	2444199	C	T	1	0	0
Actinidia22545	Lachesis_group28	2444250	A	C	1	0	0
Actinidia22545	Lachesis_group28	2444826	T	G	1	0	0
Actinidia22545	Lachesis_group28	2444940	A	G	1	0	0
Actinidia22545	Lachesis_group28	2444957	A	G	1	0	0
Actinidia22545	Lachesis_group28	2444987	C	T	1	0	0
Actinidia22545	Lachesis_group28	2444999	C	T	1	0	0
Actinidia22545	Lachesis_group28	2445020	C	T	1	0	0
Actinidia22545	Lachesis_group28	2445025	A	C	1	0	0
Actinidia22545	Lachesis_group28	2445037	G	A	1	0	0
Actinidia22545	Lachesis_group28	2445187	A	T	1	0	0
Actinidia22545	Lachesis_group28	2445324	C	T	1	0	0
Actinidia22545	Lachesis_group28	2445402	C	T	1	0	0
Actinidia22545	Lachesis_group28	2445731	C	T	1	0	0
Actinidia22545	Lachesis_group28	2445733	C	T	1	0	0
Actinidia22545	Lachesis_group28	2445768	A	T	1	0	0
Actinidia22545	Lachesis_group28	2445836	T	C	1	0	0
Actinidia22545	Lachesis_group28	2445878	T	C	1	0	0
Actinidia22545	Lachesis_group28	2445879	G	T	1	0	0
Actinidia22545	Lachesis_group28	2446684	G	A	1	0	0
Actinidia22545	Lachesis_group28	2446706	G	A	1	0	0
Actinidia22545	Lachesis_group28	2446831	G	A	1	0	0
Actinidia22545	Lachesis_group28	2446845	T	G	1	0	0
Actinidia22545	Lachesis_group28	2446876	C	T	1	0	0
Actinidia22545	Lachesis_group28	2446907	A	G	1	0	0
Actinidia22545	Lachesis_group28	2446908	G	A	1	0	0
Actinidia22545	Lachesis_group28	2446929	A	T	1	0	0
Actinidia22545	Lachesis_group28	2446943	T	C	1	0	0
Actinidia22545	Lachesis_group28	2446959	A	G	1	0	0
Actinidia22545	Lachesis_group28	2446980	T	A	1	0	0
Actinidia22545	Lachesis_group28	2446989	T	C	1	0	0
Actinidia22545	Lachesis_group28	2446996	A	G	1	0	0
Actinidia22545	Lachesis_group28	2442211	C	T	0	0	1
Actinidia22545	Lachesis_group28	2442616	T	G	0	0	1
Actinidia22545	Lachesis_group28	2442864	C	T	0	0	1
Actinidia22545	Lachesis_group28	2443199	A	G	0	0	1
Actinidia22545	Lachesis_group28	2443568	T	C	0	0	1
Actinidia22545	Lachesis_group28	2443569	G	A	0	0	1
Actinidia22545	Lachesis_group28	2443611	C	T	0	0	1
Actinidia22545	Lachesis_group28	2443854	G	T	0	0	1
Actinidia22545	Lachesis_group28	2443926	A	G	0	0	1
Actinidia22545	Lachesis_group28	2443955	C	A	0	0	1
Actinidia22545	Lachesis_group28	2444213	G	T	0	0	1
Actinidia22545	Lachesis_group28	2444227	T	C	0	0	1
Actinidia22545	Lachesis_group28	2444733	A	C	0	0	1
Actinidia22545	Lachesis_group28	2445359	C	G	0	0	1
Actinidia22545	Lachesis_group28	2445504	T	C	0	0	1
Actinidia22545	Lachesis_group28	2445809	T	G	0	0	1
Actinidia22545	Lachesis_group28	2446671	T	C	0	0	1
Actinidia22545	Lachesis_group28	2446804	T	A	0	0	1
Actinidia29614	Lachesis_group7	3846410	T	A	0	1	0
Actinidia29614	Lachesis_group7	3847578	C	A	0	1	0
Actinidia29614	Lachesis_group7	3847599	G	A	0	1	0
Actinidia29614	Lachesis_group7	3847615	C	G	0	1	0
Actinidia29614	Lachesis_group7	3847692	C	T	0	1	0
Actinidia29614	Lachesis_group7	3848114	C	T	0	1	0
Actinidia29614	Lachesis_group7	3848460	T	C	0	1	0
Actinidia29614	Lachesis_group7	3852796	A	G	0	1	0
Actinidia29614	Lachesis_group7	3854955	C	G	0	1	0
Actinidia29614	Lachesis_group7	3855017	T	C	0	1	0
Actinidia29614	Lachesis_group7	3855117	C	T	0	1	0
Actinidia29614	Lachesis_group7	3846505	C	T	1	0	0
Actinidia29614	Lachesis_group7	3846566	T	A	1	0	0
Actinidia29614	Lachesis_group7	3847238	C	A	1	0	0
Actinidia29614	Lachesis_group7	3847251	C	T	1	0	0
Actinidia29614	Lachesis_group7	3847258	A	G	1	0	0
Actinidia29614	Lachesis_group7	3847277	G	A	1	0	0
Actinidia29614	Lachesis_group7	3847307	G	T	1	0	0
Actinidia29614	Lachesis_group7	3848328	C	T	1	0	0
Actinidia29614	Lachesis_group7	3850037	A	G	1	0	0
Actinidia29614	Lachesis_group7	3850309	C	T	1	0	0
Actinidia29614	Lachesis_group7	3850344	C	T	1	0	0
Actinidia29614	Lachesis_group7	3850357	A	C	1	0	0
Actinidia29614	Lachesis_group7	3850358	A	G	1	0	0
Actinidia29614	Lachesis_group7	3850363	G	A	1	0	0
Actinidia29614	Lachesis_group7	3850380	A	G	1	0	0
Actinidia29614	Lachesis_group7	3850473	C	T	1	0	0
Actinidia29614	Lachesis_group7	3850544	G	A	1	0	0
Actinidia29614	Lachesis_group7	3850549	C	T	1	0	0
Actinidia29614	Lachesis_group7	3850565	T	A	1	0	0
Actinidia29614	Lachesis_group7	3850566	C	A	1	0	0
Actinidia29614	Lachesis_group7	3850581	T	C	1	0	0
Actinidia29614	Lachesis_group7	3850751	C	A	1	0	0
Actinidia29614	Lachesis_group7	3850753	T	G	1	0	0
Actinidia29614	Lachesis_group7	3850756	C	T	1	0	0
Actinidia29614	Lachesis_group7	3850764	T	C	1	0	0
Actinidia29614	Lachesis_group7	3850784	G	T	1	0	0
Actinidia29614	Lachesis_group7	3850786	A	G	1	0	0
Actinidia29614	Lachesis_group7	3850791	G	A	1	0	0
Actinidia29614	Lachesis_group7	3850814	A	C	1	0	0
Actinidia29614	Lachesis_group7	3850829	G	A	1	0	0
Actinidia29614	Lachesis_group7	3850832	T	C	1	0	0
Actinidia29614	Lachesis_group7	3850840	A	C	1	0	0
Actinidia29614	Lachesis_group7	3851158	C	T	1	0	0
Actinidia29614	Lachesis_group7	3851180	T	A	1	0	0
Actinidia29614	Lachesis_group7	3851198	T	C	1	0	0
Actinidia29614	Lachesis_group7	3851215	A	G	1	0	0
Actinidia29614	Lachesis_group7	3851216	G	T	1	0	0
Actinidia29614	Lachesis_group7	3851243	T	C	1	0	0
Actinidia29614	Lachesis_group7	3851244	A	T	1	0	0
Actinidia29614	Lachesis_group7	3851246	A	G	1	0	0
Actinidia29614	Lachesis_group7	3851260	T	C	1	0	0
Actinidia29614	Lachesis_group7	3851273	A	G	1	0	0
Actinidia29614	Lachesis_group7	3851290	G	T	1	0	0
Actinidia29614	Lachesis_group7	3851334	A	G	1	0	0
Actinidia29614	Lachesis_group7	3851335	A	T	1	0	0
Actinidia29614	Lachesis_group7	3851356	A	T	1	0	0
Actinidia29614	Lachesis_group7	3851357	C	A	1	0	0
Actinidia29614	Lachesis_group7	3852597	A	C	1	0	0
Actinidia29614	Lachesis_group7	3852607	A	C	1	0	0
Actinidia29614	Lachesis_group7	3852650	T	C	1	0	0
Actinidia29614	Lachesis_group7	3852991	T	C	1	0	0
Actinidia29614	Lachesis_group7	3854958	G	A	1	0	0
Actinidia29614	Lachesis_group7	3854983	A	G	1	0	0
Actinidia29614	Lachesis_group7	3855033	C	G	1	0	0
Actinidia29614	Lachesis_group7	3855099	A	C	1	0	0
Actinidia29614	Lachesis_group7	3855325	C	T	1	0	0
Actinidia29614	Lachesis_group7	3855336	T	G	1	0	0
Actinidia29614	Lachesis_group7	3846533	T	C	0	0	1
Actinidia29614	Lachesis_group7	3846581	C	G	0	0	1
Actinidia29614	Lachesis_group7	3851829	T	G	0	0	1
Actinidia29614	Lachesis_group7	3855006	A	G	0	0	1
Actinidia29614	Lachesis_group7	3855091	A	G	0	0	1
Actinidia30816	Lachesis_group28	5429798	T	A	0	1	0
Actinidia30816	Lachesis_group28	5432850	C	T	0	1	0
Actinidia30816	Lachesis_group28	5432942	C	T	0	1	0
Actinidia30816	Lachesis_group28	5433041	A	T	0	1	0
Actinidia30816	Lachesis_group28	5433077	G	C	0	1	0
Actinidia30816	Lachesis_group28	5433083	T	C	0	1	0
Actinidia30816	Lachesis_group28	5433122	A	T	0	1	0
Actinidia30816	Lachesis_group28	5433129	T	C	0	1	0
Actinidia30816	Lachesis_group28	5433239	C	T	0	1	0
Actinidia30816	Lachesis_group28	5433339	T	C	0	1	0
Actinidia30816	Lachesis_group28	5436396	C	A	0	1	0
Actinidia30816	Lachesis_group28	5437614	G	A	0	1	0
Actinidia30816	Lachesis_group28	5437632	G	A	0	1	0
Actinidia30816	Lachesis_group28	5437761	T	C	0	1	0
Actinidia30816	Lachesis_group28	5437766	C	T	0	1	0
Actinidia30816	Lachesis_group28	5437928	G	T	0	1	0
Actinidia30816	Lachesis_group28	5438133	A	G	0	1	0
Actinidia30816	Lachesis_group28	5438138	A	C	0	1	0
Actinidia30816	Lachesis_group28	5438147	G	C	0	1	0
Actinidia30816	Lachesis_group28	5438193	T	G	0	1	0
Actinidia30816	Lachesis_group28	5438194	T	G	0	1	0
Actinidia30816	Lachesis_group28	5429642	T	C	1	0	0
Actinidia30816	Lachesis_group28	5429645	T	A	1	0	0
Actinidia30816	Lachesis_group28	5429652	T	A	1	0	0
Actinidia30816	Lachesis_group28	5429659	T	A	1	0	0
Actinidia30816	Lachesis_group28	5429663	T	G	1	0	0
Actinidia30816	Lachesis_group28	5429729	T	C	1	0	0
Actinidia30816	Lachesis_group28	5429737	G	T	1	0	0
Actinidia30816	Lachesis_group28	5429760	A	T	1	0	0
Actinidia30816	Lachesis_group28	5429764	G	A	1	0	0
Actinidia30816	Lachesis_group28	5429772	C	T	1	0	0
Actinidia30816	Lachesis_group28	5429778	G	C	1	0	0
Actinidia30816	Lachesis_group28	5429783	C	T	1	0	0
Actinidia30816	Lachesis_group28	5429806	T	G	1	0	0
Actinidia30816	Lachesis_group28	5429819	G	A	1	0	0
Actinidia30816	Lachesis_group28	5429852	C	T	1	0	0
Actinidia30816	Lachesis_group28	5429855	A	T	1	0	0
Actinidia30816	Lachesis_group28	5429915	G	A	1	0	0
Actinidia30816	Lachesis_group28	5429930	C	T	1	0	0
Actinidia30816	Lachesis_group28	5429948	A	T	1	0	0
Actinidia30816	Lachesis_group28	5429950	A	T	1	0	0
Actinidia30816	Lachesis_group28	5429987	T	G	1	0	0
Actinidia30816	Lachesis_group28	5429993	G	A	1	0	0
Actinidia30816	Lachesis_group28	5430001	G	A	1	0	0
Actinidia30816	Lachesis_group28	5430005	C	T	1	0	0
Actinidia30816	Lachesis_group28	5430007	T	C	1	0	0
Actinidia30816	Lachesis_group28	5430019	G	A	1	0	0
Actinidia30816	Lachesis_group28	5430063	A	G	1	0	0
Actinidia30816	Lachesis_group28	5430112	A	C	1	0	0
Actinidia30816	Lachesis_group28	5430113	G	A	1	0	0
Actinidia30816	Lachesis_group28	5430115	A	C	1	0	0
Actinidia30816	Lachesis_group28	5430117	T	C	1	0	0
Actinidia30816	Lachesis_group28	5430120	G	A	1	0	0
Actinidia30816	Lachesis_group28	5430122	T	C	1	0	0
Actinidia30816	Lachesis_group28	5430133	T	C	1	0	0
Actinidia30816	Lachesis_group28	5430134	A	C	1	0	0
Actinidia30816	Lachesis_group28	5430138	C	A	1	0	0
Actinidia30816	Lachesis_group28	5430139	G	T	1	0	0
Actinidia30816	Lachesis_group28	5430159	G	A	1	0	0
Actinidia30816	Lachesis_group28	5430219	T	A	1	0	0
Actinidia30816	Lachesis_group28	5430223	T	G	1	0	0
Actinidia30816	Lachesis_group28	5430246	A	C	1	0	0
Actinidia30816	Lachesis_group28	5430306	C	G	1	0	0
Actinidia30816	Lachesis_group28	5430320	T	A	1	0	0
Actinidia30816	Lachesis_group28	5430334	A	C	1	0	0
Actinidia30816	Lachesis_group28	5430336	A	T	1	0	0
Actinidia30816	Lachesis_group28	5430343	G	A	1	0	0
Actinidia30816	Lachesis_group28	5430371	A	G	1	0	0
Actinidia30816	Lachesis_group28	5430373	T	G	1	0	0
Actinidia30816	Lachesis_group28	5430381	A	G	1	0	0
Actinidia30816	Lachesis_group28	5430388	G	A	1	0	0
Actinidia30816	Lachesis_group28	5430394	C	A	1	0	0
Actinidia30816	Lachesis_group28	5430395	A	T	1	0	0
Actinidia30816	Lachesis_group28	5430640	T	C	1	0	0
Actinidia30816	Lachesis_group28	5430645	T	C	1	0	0
Actinidia30816	Lachesis_group28	5430652	A	G	1	0	0
Actinidia30816	Lachesis_group28	5430659	C	A	1	0	0
Actinidia30816	Lachesis_group28	5430662	C	A	1	0	0
Actinidia30816	Lachesis_group28	5430679	G	A	1	0	0
Actinidia30816	Lachesis_group28	5430681	G	A	1	0	0
Actinidia30816	Lachesis_group28	5430687	A	T	1	0	0
Actinidia30816	Lachesis_group28	5430703	G	A	1	0	0
Actinidia30816	Lachesis_group28	5430712	C	T	1	0	0
Actinidia30816	Lachesis_group28	5430713	C	T	1	0	0
Actinidia30816	Lachesis_group28	5430730	T	C	1	0	0
Actinidia30816	Lachesis_group28	5430866	G	A	1	0	0
Actinidia30816	Lachesis_group28	5430889	T	C	1	0	0
Actinidia30816	Lachesis_group28	5430901	G	A	1	0	0
Actinidia30816	Lachesis_group28	5430936	C	A	1	0	0
Actinidia30816	Lachesis_group28	5430939	G	A	1	0	0
Actinidia30816	Lachesis_group28	5430951	A	T	1	0	0
Actinidia30816	Lachesis_group28	5430954	A	G	1	0	0
Actinidia30816	Lachesis_group28	5431078	A	G	1	0	0
Actinidia30816	Lachesis_group28	5431164	G	A	1	0	0
Actinidia30816	Lachesis_group28	5431192	T	G	1	0	0
Actinidia30816	Lachesis_group28	5431229	T	G	1	0	0
Actinidia30816	Lachesis_group28	5431246	C	T	1	0	0
Actinidia30816	Lachesis_group28	5431248	A	T	1	0	0
Actinidia30816	Lachesis_group28	5432147	G	A	1	0	0
Actinidia30816	Lachesis_group28	5432153	G	A	1	0	0
Actinidia30816	Lachesis_group28	5432190	C	G	1	0	0
Actinidia30816	Lachesis_group28	5432207	A	G	1	0	0
Actinidia30816	Lachesis_group28	5432217	G	A	1	0	0
Actinidia30816	Lachesis_group28	5432359	T	G	1	0	0
Actinidia30816	Lachesis_group28	5432450	C	G	1	0	0
Actinidia30816	Lachesis_group28	5432466	T	C	1	0	0
Actinidia30816	Lachesis_group28	5432504	G	A	1	0	0
Actinidia30816	Lachesis_group28	5432568	G	T	1	0	0
Actinidia30816	Lachesis_group28	5432618	A	G	1	0	0
Actinidia30816	Lachesis_group28	5432622	C	T	1	0	0
Actinidia30816	Lachesis_group28	5432763	A	G	1	0	0
Actinidia30816	Lachesis_group28	5432866	G	T	1	0	0
Actinidia30816	Lachesis_group28	5432890	G	T	1	0	0
Actinidia30816	Lachesis_group28	5432931	G	A	1	0	0
Actinidia30816	Lachesis_group28	5433043	G	A	1	0	0
Actinidia30816	Lachesis_group28	5433187	A	T	1	0	0
Actinidia30816	Lachesis_group28	5433284	T	C	1	0	0
Actinidia30816	Lachesis_group28	5433297	T	C	1	0	0
Actinidia30816	Lachesis_group28	5433386	A	T	1	0	0
Actinidia30816	Lachesis_group28	5433388	A	T	1	0	0
Actinidia30816	Lachesis_group28	5433396	A	T	1	0	0
Actinidia30816	Lachesis_group28	5433418	A	G	1	0	0
Actinidia30816	Lachesis_group28	5433557	G	T	1	0	0
Actinidia30816	Lachesis_group28	5433587	C	A	1	0	0
Actinidia30816	Lachesis_group28	5433663	A	C	1	0	0
Actinidia30816	Lachesis_group28	5433709	G	A	1	0	0
Actinidia30816	Lachesis_group28	5433727	G	A	1	0	0
Actinidia30816	Lachesis_group28	5433909	C	T	1	0	0
Actinidia30816	Lachesis_group28	5433947	T	A	1	0	0
Actinidia30816	Lachesis_group28	5433948	G	A	1	0	0
Actinidia30816	Lachesis_group28	5433951	C	A	1	0	0
Actinidia30816	Lachesis_group28	5433976	A	C	1	0	0
Actinidia30816	Lachesis_group28	5433993	C	G	1	0	0
Actinidia30816	Lachesis_group28	5433999	T	G	1	0	0
Actinidia30816	Lachesis_group28	5434013	G	T	1	0	0
Actinidia30816	Lachesis_group28	5434014	T	A	1	0	0
Actinidia30816	Lachesis_group28	5434018	A	T	1	0	0
Actinidia30816	Lachesis_group28	5434020	A	T	1	0	0
Actinidia30816	Lachesis_group28	5434023	C	T	1	0	0
Actinidia30816	Lachesis_group28	5434024	G	T	1	0	0
Actinidia30816	Lachesis_group28	5434030	T	A	1	0	0
Actinidia30816	Lachesis_group28	5434044	G	A	1	0	0
Actinidia30816	Lachesis_group28	5434064	T	C	1	0	0
Actinidia30816	Lachesis_group28	5434074	C	G	1	0	0
Actinidia30816	Lachesis_group28	5434686	C	T	1	0	0
Actinidia30816	Lachesis_group28	5434688	G	A	1	0	0
Actinidia30816	Lachesis_group28	5434820	G	A	1	0	0
Actinidia30816	Lachesis_group28	5434872	A	C	1	0	0
Actinidia30816	Lachesis_group28	5435069	T	C	1	0	0
Actinidia30816	Lachesis_group28	5435078	T	A	1	0	0
Actinidia30816	Lachesis_group28	5435098	A	T	1	0	0
Actinidia30816	Lachesis_group28	5435124	C	A	1	0	0
Actinidia30816	Lachesis_group28	5435167	G	C	1	0	0
Actinidia30816	Lachesis_group28	5436254	A	G	1	0	0
Actinidia30816	Lachesis_group28	5436255	C	G	1	0	0
Actinidia30816	Lachesis_group28	5436491	A	C	1	0	0
Actinidia30816	Lachesis_group28	5436663	A	C	1	0	0
Actinidia30816	Lachesis_group28	5437593	C	T	1	0	0
Actinidia30816	Lachesis_group28	5437680	A	G	1	0	0
Actinidia30816	Lachesis_group28	5437688	C	A	1	0	0
Actinidia30816	Lachesis_group28	5437725	A	C	1	0	0
Actinidia30816	Lachesis_group28	5437740	C	T	1	0	0
Actinidia30816	Lachesis_group28	5437941	T	C	1	0	0
Actinidia30816	Lachesis_group28	5437965	G	A	1	0	0
Actinidia30816	Lachesis_group28	5438004	G	A	1	0	0
Actinidia30816	Lachesis_group28	5438018	C	T	1	0	0
Actinidia30816	Lachesis_group28	5438051	A	G	1	0	0
Actinidia30816	Lachesis_group28	5438055	C	G	1	0	0
Actinidia30816	Lachesis_group28	5438064	A	G	1	0	0
Actinidia30816	Lachesis_group28	5438110	G	A	1	0	0
Actinidia30816	Lachesis_group28	5429746	A	T,C	0	0	1
Actinidia30816	Lachesis_group28	5429784	A	G	0	0	1
Actinidia30816	Lachesis_group28	5429807	A	T	0	0	1
Actinidia30816	Lachesis_group28	5429864	T	G	0	0	1
Actinidia30816	Lachesis_group28	5429879	A	C	0	0	1
Actinidia30816	Lachesis_group28	5429906	T	A	0	0	1
Actinidia30816	Lachesis_group28	5430039	G	A	0	0	1
Actinidia30816	Lachesis_group28	5431173	A	G	0	0	1
Actinidia30816	Lachesis_group28	5431213	T	C	0	0	1
Actinidia30816	Lachesis_group28	5432812	A	G	0	0	1
Actinidia30816	Lachesis_group28	5432857	A	G	0	0	1
Actinidia30816	Lachesis_group28	5432970	T	G	0	0	1
Actinidia30816	Lachesis_group28	5433103	G	A	0	0	1
Actinidia30816	Lachesis_group28	5433214	T	A	0	0	1
Actinidia30816	Lachesis_group28	5433578	C	A	0	0	1
Actinidia30816	Lachesis_group28	5437584	A	G	0	0	1
Actinidia30816	Lachesis_group28	5437629	T	C	0	0	1
Actinidia30816	Lachesis_group28	5437893	G	T	0	0	1
Actinidia30816	Lachesis_group28	5438130	G	A	0	0	1
Actinidia32270	Lachesis_group10	16783547	G	A	0	1	0
Actinidia32270	Lachesis_group10	16783557	T	C	0	1	0
Actinidia32270	Lachesis_group10	16783579	A	G	0	1	0
Actinidia32270	Lachesis_group10	16783582	G	T	0	1	0
Actinidia32270	Lachesis_group10	16783671	T	G	0	1	0
Actinidia32270	Lachesis_group10	16783773	G	A	0	1	0
Actinidia32270	Lachesis_group10	16783791	G	T	0	1	0
Actinidia32270	Lachesis_group10	16783803	G	A	0	1	0
Actinidia32270	Lachesis_group10	16783833	A	G	0	1	0
Actinidia32270	Lachesis_group10	16787347	A	C	0	1	0
Actinidia32270	Lachesis_group10	16787387	C	T	0	1	0
Actinidia32270	Lachesis_group10	16787414	C	G	0	1	0
Actinidia32270	Lachesis_group10	16787426	G	A	0	1	0
Actinidia32270	Lachesis_group10	16787562	A	C	0	1	0
Actinidia32270	Lachesis_group10	16787577	A	C	0	1	0
Actinidia32270	Lachesis_group10	16787579	G	A	0	1	0
Actinidia32270	Lachesis_group10	16787594	G	A	0	1	0
Actinidia32270	Lachesis_group10	16787692	A	T	0	1	0
Actinidia32270	Lachesis_group10	16787729	A	T	0	1	0
Actinidia32270	Lachesis_group10	16787789	T	G	0	1	0
Actinidia32270	Lachesis_group10	16787815	C	T	0	1	0
Actinidia32270	Lachesis_group10	16787823	A	T	0	1	0
Actinidia32270	Lachesis_group10	16787829	G	T	0	1	0
Actinidia32270	Lachesis_group10	16787868	G	A	0	1	0
Actinidia32270	Lachesis_group10	16787921	C	T	0	1	0
Actinidia32270	Lachesis_group10	16787979	C	T	0	1	0
Actinidia32270	Lachesis_group10	16788063	C	A	0	1	0
Actinidia32270	Lachesis_group10	16788102	A	G	0	1	0
Actinidia32270	Lachesis_group10	16788191	A	G	0	1	0
Actinidia32270	Lachesis_group10	16788199	G	A	0	1	0
Actinidia32270	Lachesis_group10	16788220	T	C	0	1	0
Actinidia32270	Lachesis_group10	16788306	A	C	0	1	0
Actinidia32270	Lachesis_group10	16788309	C	T	0	1	0
Actinidia32270	Lachesis_group10	16788354	C	G	0	1	0
Actinidia32270	Lachesis_group10	16788378	C	A	0	1	0
Actinidia32270	Lachesis_group10	16788564	T	A	0	1	0
Actinidia32270	Lachesis_group10	16788576	C	T	0	1	0
Actinidia32270	Lachesis_group10	16788907	C	T	0	1	0
Actinidia32270	Lachesis_group10	16788992	G	A	0	1	0
Actinidia32270	Lachesis_group10	16789022	G	A	0	1	0
Actinidia32270	Lachesis_group10	16789028	A	G	0	1	0
Actinidia32270	Lachesis_group10	16789064	A	G	0	1	0
Actinidia32270	Lachesis_group10	16789319	T	C	0	1	0
Actinidia32270	Lachesis_group10	16789356	A	G	0	1	0
Actinidia32270	Lachesis_group10	16789377	C	T	0	1	0
Actinidia32270	Lachesis_group10	16789384	T	A	0	1	0
Actinidia32270	Lachesis_group10	16789387	A	T	0	1	0
Actinidia32270	Lachesis_group10	16789415	C	A	0	1	0
Actinidia32270	Lachesis_group10	16789886	C	A	0	1	0
Actinidia32270	Lachesis_group10	16789968	C	T	0	1	0
Actinidia32270	Lachesis_group10	16790227	A	G	0	1	0
Actinidia32270	Lachesis_group10	16790242	G	C	0	1	0
Actinidia32270	Lachesis_group10	16783665	C	T	1	0	0
Actinidia32270	Lachesis_group10	16783710	C	T	1	0	0
Actinidia32270	Lachesis_group10	16783953	C	T	1	0	0
Actinidia32270	Lachesis_group10	16784476	C	T	1	0	0
Actinidia32270	Lachesis_group10	16784723	A	C	1	0	0
Actinidia32270	Lachesis_group10	16784737	T	A	1	0	0
Actinidia32270	Lachesis_group10	16784738	G	C	1	0	0
Actinidia32270	Lachesis_group10	16784742	G	A	1	0	0
Actinidia32270	Lachesis_group10	16787309	G	A	1	0	0
Actinidia32270	Lachesis_group10	16787435	G	A	1	0	0
Actinidia32270	Lachesis_group10	16787505	T	C	1	0	0
Actinidia32270	Lachesis_group10	16787560	G	A	1	0	0
Actinidia32270	Lachesis_group10	16787603	G	A	1	0	0
Actinidia32270	Lachesis_group10	16787701	A	G	1	0	0
Actinidia32270	Lachesis_group10	16787756	G	T	1	0	0
Actinidia32270	Lachesis_group10	16787775	A	T	1	0	0
Actinidia32270	Lachesis_group10	16787795	G	T	1	0	0
Actinidia32270	Lachesis_group10	16787887	G	C	1	0	0
Actinidia32270	Lachesis_group10	16787891	T	C	1	0	0
Actinidia32270	Lachesis_group10	16788039	C	T	1	0	0
Actinidia32270	Lachesis_group10	16788099	G	A	1	0	0
Actinidia32270	Lachesis_group10	16788153	G	A	1	0	0
Actinidia32270	Lachesis_group10	16788158	A	G	1	0	0
Actinidia32270	Lachesis_group10	16788161	G	A	1	0	0
Actinidia32270	Lachesis_group10	16788175	G	C	1	0	0
Actinidia32270	Lachesis_group10	16788179	A	T	1	0	0
Actinidia32270	Lachesis_group10	16788184	T	G	1	0	0
Actinidia32270	Lachesis_group10	16788188	A	C	1	0	0
Actinidia32270	Lachesis_group10	16788235	A	G	1	0	0
Actinidia32270	Lachesis_group10	16788247	A	G	1	0	0
Actinidia32270	Lachesis_group10	16788418	C	T	1	0	0
Actinidia32270	Lachesis_group10	16788441	G	A	1	0	0
Actinidia32270	Lachesis_group10	16788450	G	A	1	0	0
Actinidia32270	Lachesis_group10	16788471	C	T	1	0	0
Actinidia32270	Lachesis_group10	16788483	T	C	1	0	0
Actinidia32270	Lachesis_group10	16788498	T	A	1	0	0
Actinidia32270	Lachesis_group10	16788536	C	T	1	0	0
Actinidia32270	Lachesis_group10	16788779	A	T	1	0	0
Actinidia32270	Lachesis_group10	16788801	A	C	1	0	0
Actinidia32270	Lachesis_group10	16788866	T	C	1	0	0
Actinidia32270	Lachesis_group10	16788923	G	A	1	0	0
Actinidia32270	Lachesis_group10	16788944	G	A	1	0	0
Actinidia32270	Lachesis_group10	16789116	A	G	1	0	0
Actinidia32270	Lachesis_group10	16789117	C	T	1	0	0
Actinidia32270	Lachesis_group10	16789128	C	A	1	0	0
Actinidia32270	Lachesis_group10	16789164	A	G	1	0	0
Actinidia32270	Lachesis_group10	16789178	T	C	1	0	0
Actinidia32270	Lachesis_group10	16789219	G	A	1	0	0
Actinidia32270	Lachesis_group10	16789251	T	A	1	0	0
Actinidia32270	Lachesis_group10	16789264	A	G	1	0	0
Actinidia32270	Lachesis_group10	16789305	C	T	1	0	0
Actinidia32270	Lachesis_group10	16789315	T	C	1	0	0
Actinidia32270	Lachesis_group10	16789357	G	A	1	0	0
Actinidia32270	Lachesis_group10	16789363	A	T	1	0	0
Actinidia32270	Lachesis_group10	16789369	G	A	1	0	0
Actinidia32270	Lachesis_group10	16789503	T	C	1	0	0
Actinidia32270	Lachesis_group10	16789506	A	G	1	0	0
Actinidia32270	Lachesis_group10	16789509	G	C	1	0	0
Actinidia32270	Lachesis_group10	16789585	C	G	1	0	0
Actinidia32270	Lachesis_group10	16789602	C	T	1	0	0
Actinidia32270	Lachesis_group10	16789632	T	C	1	0	0
Actinidia32270	Lachesis_group10	16789639	G	A	1	0	0
Actinidia32270	Lachesis_group10	16789901	T	C	1	0	0
Actinidia32270	Lachesis_group10	16789907	G	C	1	0	0
Actinidia32270	Lachesis_group10	16789916	C	A	1	0	0
Actinidia32270	Lachesis_group10	16789938	A	C	1	0	0
Actinidia32270	Lachesis_group10	16783711	T	C	0	0	1
Actinidia32270	Lachesis_group10	16783782	C	T	0	0	1
Actinidia32270	Lachesis_group10	16787376	C	T	0	0	1
Actinidia32270	Lachesis_group10	16787571	T	G	0	0	1
Actinidia32270	Lachesis_group10	16787777	A	G	0	0	1
Actinidia32270	Lachesis_group10	16787805	T	C	0	0	1
Actinidia32270	Lachesis_group10	16787809	T	A	0	0	1
Actinidia32270	Lachesis_group10	16787844	A	G	0	0	1
Actinidia32270	Lachesis_group10	16787859	T	C	0	0	1
Actinidia32270	Lachesis_group10	16787873	C	T	0	0	1
Actinidia32270	Lachesis_group10	16787922	G	A	0	0	1
Actinidia32270	Lachesis_group10	16787987	C	G	0	0	1
Actinidia32270	Lachesis_group10	16788066	A	G	0	0	1
Actinidia32270	Lachesis_group10	16788226	A	G	0	0	1
Actinidia32270	Lachesis_group10	16788333	T	A	0	0	1
Actinidia32270	Lachesis_group10	16788334	C	A	0	0	1
Actinidia32270	Lachesis_group10	16788493	A	T	0	0	1
Actinidia32270	Lachesis_group10	16788523	G	A	0	0	1
Actinidia32270	Lachesis_group10	16788531	T	G	0	0	1
Actinidia32270	Lachesis_group10	16788579	C	T	0	0	1
Actinidia32270	Lachesis_group10	16788713	T	C	0	0	1
Actinidia32270	Lachesis_group10	16788743	G	C	0	0	1
Actinidia32270	Lachesis_group10	16788908	A	G	0	0	1
Actinidia32270	Lachesis_group10	16788935	G	A	0	0	1
Actinidia32270	Lachesis_group10	16788943	T	C	0	0	1
Actinidia32270	Lachesis_group10	16788965	A	T	0	0	1
Actinidia32270	Lachesis_group10	16789005	C	T	0	0	1
Actinidia32270	Lachesis_group10	16789368	T	G	0	0	1
Actinidia32270	Lachesis_group10	16789703	A	G	0	0	1
Actinidia34962	Lachesis_group2	3380916	C	T	0	1	0
Actinidia34962	Lachesis_group2	3380940	C	G	0	1	0
Actinidia34962	Lachesis_group2	3380956	C	T	0	1	0
Actinidia34962	Lachesis_group2	3381009	T	C	0	1	0
Actinidia34962	Lachesis_group2	3381051	A	C	0	1	0
Actinidia34962	Lachesis_group2	3381613	G	A	0	1	0
Actinidia34962	Lachesis_group2	3383116	G	A	0	1	0
Actinidia34962	Lachesis_group2	3383298	A	T	0	1	0
Actinidia34962	Lachesis_group2	3383324	T	C	0	1	0
Actinidia34962	Lachesis_group2	3383555	G	A	0	1	0
Actinidia34962	Lachesis_group2	3384170	T	G	0	1	0
Actinidia34962	Lachesis_group2	3386254	C	T	0	1	0
Actinidia34962	Lachesis_group2	3380984	T	C	1	0	0
Actinidia34962	Lachesis_group2	3381598	T	C	1	0	0
Actinidia34962	Lachesis_group2	3381631	G	C	1	0	0
Actinidia34962	Lachesis_group2	3382992	A	G	1	0	0
Actinidia34962	Lachesis_group2	3383166	C	T	1	0	0
Actinidia34962	Lachesis_group2	3383192	A	T	1	0	0
Actinidia34962	Lachesis_group2	3383198	T	G	1	0	0
Actinidia34962	Lachesis_group2	3383401	T	G	1	0	0
Actinidia34962	Lachesis_group2	3383422	G	C	1	0	0
Actinidia34962	Lachesis_group2	3383609	C	T	1	0	0
Actinidia34962	Lachesis_group2	3384125	T	G	1	0	0
Actinidia34962	Lachesis_group2	3384140	T	A	1	0	0
Actinidia34962	Lachesis_group2	3385025	T	G	1	0	0
Actinidia34962	Lachesis_group2	3385082	T	C	1	0	0
Actinidia34962	Lachesis_group2	3386053	A	G	1	0	0
Actinidia34962	Lachesis_group2	3386194	A	G	1	0	0
Actinidia34962	Lachesis_group2	3386319	G	A	1	0	0
Actinidia34962	Lachesis_group2	3386335	G	C	1	0	0
Actinidia34962	Lachesis_group2	3380991	A	C	0	0	1
Actinidia34962	Lachesis_group2	3383449	T	C	0	0	1
Actinidia36057	Lachesis_group4	2046164	A	C	0	1	0
Actinidia36057	Lachesis_group4	2046451	C	T	0	1	0
Actinidia36057	Lachesis_group4	2046515	T	C	0	1	0
Actinidia36057	Lachesis_group4	2046620	G	C	0	1	0
Actinidia36057	Lachesis_group4	2046842	G	A	0	1	0
Actinidia36057	Lachesis_group4	2046869	G	A	0	1	0
Actinidia36057	Lachesis_group4	2046875	G	A	0	1	0
Actinidia36057	Lachesis_group4	2046949	T	C	0	1	0
Actinidia36057	Lachesis_group4	2047143	C	A	0	1	0
Actinidia36057	Lachesis_group4	2047463	T	C	0	1	0
Actinidia36057	Lachesis_group4	2047541	C	T	0	1	0
Actinidia36057	Lachesis_group4	2047676	G	A	0	1	0
Actinidia36057	Lachesis_group4	2047796	C	A	0	1	0
Actinidia36057	Lachesis_group4	2047812	T	C	0	1	0
Actinidia36057	Lachesis_group4	2047967	C	T	0	1	0
Actinidia36057	Lachesis_group4	2048042	C	T	0	1	0
Actinidia36057	Lachesis_group4	2048045	T	C	0	1	0
Actinidia36057	Lachesis_group4	2048046	G	A	0	1	0
Actinidia36057	Lachesis_group4	2048084	C	T	0	1	0
Actinidia36057	Lachesis_group4	2048102	C	A	0	1	0
Actinidia36057	Lachesis_group4	2048120	C	T	0	1	0
Actinidia36057	Lachesis_group4	2048138	G	A	0	1	0
Actinidia36057	Lachesis_group4	2048238	A	G	0	1	0
Actinidia36057	Lachesis_group4	2048754	A	T	0	1	0
Actinidia36057	Lachesis_group4	2048764	C	T	0	1	0
Actinidia36057	Lachesis_group4	2052898	T	A	0	1	0
Actinidia36057	Lachesis_group4	2052899	C	A	0	1	0
Actinidia36057	Lachesis_group4	2052911	C	G	0	1	0
Actinidia36057	Lachesis_group4	2052926	T	C	0	1	0
Actinidia36057	Lachesis_group4	2052987	C	A	0	1	0
Actinidia36057	Lachesis_group4	2053287	T	G	0	1	0
Actinidia36057	Lachesis_group4	2053302	A	G	0	1	0
Actinidia36057	Lachesis_group4	2053303	T	C	0	1	0
Actinidia36057	Lachesis_group4	2053324	A	G	0	1	0
Actinidia36057	Lachesis_group4	2053432	A	G	0	1	0
Actinidia36057	Lachesis_group4	2053499	T	C	0	1	0
Actinidia36057	Lachesis_group4	2053532	T	C	0	1	0
Actinidia36057	Lachesis_group4	2053611	A	G	0	1	0
Actinidia36057	Lachesis_group4	2053642	A	C	0	1	0
Actinidia36057	Lachesis_group4	2053651	G	A	0	1	0
Actinidia36057	Lachesis_group4	2055082	A	G	0	1	0
Actinidia36057	Lachesis_group4	2055279	A	G	0	1	0
Actinidia36057	Lachesis_group4	2057534	A	T	0	1	0
Actinidia36057	Lachesis_group4	2046299	C	A	1	0	0
Actinidia36057	Lachesis_group4	2046309	C	A	1	0	0
Actinidia36057	Lachesis_group4	2046440	C	T	1	0	0
Actinidia36057	Lachesis_group4	2046514	T	C	1	0	0
Actinidia36057	Lachesis_group4	2046656	A	G	1	0	0
Actinidia36057	Lachesis_group4	2046748	T	G	1	0	0
Actinidia36057	Lachesis_group4	2046939	A	T	1	0	0
Actinidia36057	Lachesis_group4	2047002	A	G	1	0	0
Actinidia36057	Lachesis_group4	2047003	G	C	1	0	0
Actinidia36057	Lachesis_group4	2047091	A	G	1	0	0
Actinidia36057	Lachesis_group4	2047104	G	A	1	0	0
Actinidia36057	Lachesis_group4	2047433	C	T	1	0	0
Actinidia36057	Lachesis_group4	2047499	G	A	1	0	0
Actinidia36057	Lachesis_group4	2047748	G	A	1	0	0
Actinidia36057	Lachesis_group4	2047828	G	T	1	0	0
Actinidia36057	Lachesis_group4	2047873	T	C	1	0	0
Actinidia36057	Lachesis_group4	2047909	A	G	1	0	0
Actinidia36057	Lachesis_group4	2047943	C	T	1	0	0
Actinidia36057	Lachesis_group4	2047952	C	T	1	0	0
Actinidia36057	Lachesis_group4	2047974	G	A	1	0	0
Actinidia36057	Lachesis_group4	2048069	T	C	1	0	0
Actinidia36057	Lachesis_group4	2048254	T	C	1	0	0
Actinidia36057	Lachesis_group4	2048276	C	T	1	0	0
Actinidia36057	Lachesis_group4	2048793	A	G	1	0	0
Actinidia36057	Lachesis_group4	2049003	T	G	1	0	0
Actinidia36057	Lachesis_group4	2049043	C	G	1	0	0
Actinidia36057	Lachesis_group4	2049070	T	G	1	0	0
Actinidia36057	Lachesis_group4	2049117	C	A	1	0	0
Actinidia36057	Lachesis_group4	2049130	C	T	1	0	0
Actinidia36057	Lachesis_group4	2051253	G	A	1	0	0
Actinidia36057	Lachesis_group4	2051323	T	C	1	0	0
Actinidia36057	Lachesis_group4	2051373	G	C	1	0	0
Actinidia36057	Lachesis_group4	2051395	A	G	1	0	0
Actinidia36057	Lachesis_group4	2051400	G	A	1	0	0
Actinidia36057	Lachesis_group4	2053449	G	A	1	0	0
Actinidia36057	Lachesis_group4	2054122	T	C	1	0	0
Actinidia36057	Lachesis_group4	2054783	T	C	1	0	0
Actinidia36057	Lachesis_group4	2054802	G	A	1	0	0
Actinidia36057	Lachesis_group4	2054815	C	A	1	0	0
Actinidia36057	Lachesis_group4	2054832	A	G	1	0	0
Actinidia36057	Lachesis_group4	2054844	A	G	1	0	0
Actinidia36057	Lachesis_group4	2054892	T	C	1	0	0
Actinidia36057	Lachesis_group4	2054938	T	G	1	0	0
Actinidia36057	Lachesis_group4	2055237	T	A	1	0	0
Actinidia36057	Lachesis_group4	2055254	C	A	1	0	0
Actinidia36057	Lachesis_group4	2055763	C	T	1	0	0
Actinidia36057	Lachesis_group4	2055782	T	C	1	0	0
Actinidia36057	Lachesis_group4	2055976	A	T	1	0	0
Actinidia36057	Lachesis_group4	2055997	T	G	1	0	0
Actinidia36057	Lachesis_group4	2056014	A	G	1	0	0
Actinidia36057	Lachesis_group4	2056039	G	A	1	0	0
Actinidia36057	Lachesis_group4	2057562	G	A	1	0	0
Actinidia36057	Lachesis_group4	2046249	A	G	0	0	1
Actinidia36057	Lachesis_group4	2046296	A	C	0	0	1
Actinidia36057	Lachesis_group4	2046690	C	T	0	0	1
Actinidia36057	Lachesis_group4	2046962	A	T	0	0	1
Actinidia36057	Lachesis_group4	2047487	C	T	0	0	1
Actinidia36057	Lachesis_group4	2047767	G	C	0	0	1
Actinidia36057	Lachesis_group4	2047890	A	G	0	0	1
Actinidia36057	Lachesis_group4	2047956	T	C	0	0	1
Actinidia36057	Lachesis_group4	2048096	T	C	0	0	1
Actinidia36057	Lachesis_group4	2048116	C	T	0	0	1
Actinidia36057	Lachesis_group4	2048836	A	G	0	0	1
Actinidia36057	Lachesis_group4	2048845	G	A	0	0	1
Actinidia36057	Lachesis_group4	2048881	A	C	0	0	1
Actinidia36057	Lachesis_group4	2051579	G	A	0	0	1
Actinidia36057	Lachesis_group4	2055264	C	T	0	0	1
Actinidia36057	Lachesis_group4	2055267	T	C	0	0	1
Actinidia36057	Lachesis_group4	2055270	G	A	0	0	1
Actinidia36057	Lachesis_group4	2057589	T	A	0	0	1
Actinidia36370	Lachesis_group4	4500475	G	A	0	1	0
Actinidia36370	Lachesis_group4	4500544	C	T	0	1	0
Actinidia36370	Lachesis_group4	4502208	T	C	0	1	0
Actinidia36370	Lachesis_group4	4502761	T	A	0	1	0
Actinidia36370	Lachesis_group4	4504600	G	A	0	1	0
Actinidia36370	Lachesis_group4	4504720	G	A	0	1	0
Actinidia36370	Lachesis_group4	4504789	C	T	0	1	0
Actinidia36370	Lachesis_group4	4500394	T	G	1	0	0
Actinidia36370	Lachesis_group4	4500406	G	A	1	0	0
Actinidia36370	Lachesis_group4	4500502	T	A	1	0	0
Actinidia36370	Lachesis_group4	4500516	G	T	1	0	0
Actinidia36370	Lachesis_group4	4500686	A	G	1	0	0
Actinidia36370	Lachesis_group4	4500743	A	C	1	0	0
Actinidia36370	Lachesis_group4	4501032	C	T	1	0	0
Actinidia36370	Lachesis_group4	4501143	C	T	1	0	0
Actinidia36370	Lachesis_group4	4501151	G	A	1	0	0
Actinidia36370	Lachesis_group4	4501177	T	A	1	0	0
Actinidia36370	Lachesis_group4	4501197	A	G	1	0	0
Actinidia36370	Lachesis_group4	4501260	C	G	1	0	0
Actinidia36370	Lachesis_group4	4501286	A	G	1	0	0
Actinidia36370	Lachesis_group4	4501332	A	G	1	0	0
Actinidia36370	Lachesis_group4	4501384	A	T	1	0	0
Actinidia36370	Lachesis_group4	4501396	T	C	1	0	0
Actinidia36370	Lachesis_group4	4501503	C	T	1	0	0
Actinidia36370	Lachesis_group4	4501504	A	G	1	0	0
Actinidia36370	Lachesis_group4	4501513	C	T	1	0	0
Actinidia36370	Lachesis_group4	4501578	G	A	1	0	0
Actinidia36370	Lachesis_group4	4501587	C	T	1	0	0
Actinidia36370	Lachesis_group4	4501638	A	G	1	0	0
Actinidia36370	Lachesis_group4	4501677	T	C	1	0	0
Actinidia36370	Lachesis_group4	4501806	C	T	1	0	0
Actinidia36370	Lachesis_group4	4501833	T	C	1	0	0
Actinidia36370	Lachesis_group4	4501972	T	A	1	0	0
Actinidia36370	Lachesis_group4	4502241	C	T	1	0	0
Actinidia36370	Lachesis_group4	4502264	A	G	1	0	0
Actinidia36370	Lachesis_group4	4502285	T	G	1	0	0
Actinidia36370	Lachesis_group4	4502521	G	T	1	0	0
Actinidia36370	Lachesis_group4	4502767	T	G	1	0	0
Actinidia36370	Lachesis_group4	4502799	G	A	1	0	0
Actinidia36370	Lachesis_group4	4504442	T	G	1	0	0
Actinidia36370	Lachesis_group4	4504467	G	A	1	0	0
Actinidia36370	Lachesis_group4	4504480	G	T	1	0	0
Actinidia36370	Lachesis_group4	4504546	G	C	1	0	0
Actinidia36370	Lachesis_group4	4504552	C	T	1	0	0
Actinidia36370	Lachesis_group4	4504803	G	A	1	0	0
Actinidia36370	Lachesis_group4	4504821	G	A	1	0	0
Actinidia36370	Lachesis_group4	4504887	G	A	1	0	0
Actinidia36370	Lachesis_group4	4500482	T	G	0	0	1
Actinidia36370	Lachesis_group4	4500506	T	A	0	0	1
Actinidia36370	Lachesis_group4	4502677	A	G	0	0	1
Actinidia36370	Lachesis_group4	4502766	C	T	0	0	1
Actinidia36370	Lachesis_group4	4502774	G	A	0	0	1
Actinidia36370	Lachesis_group4	4504556	C	G	0	0	1
Actinidia36370	Lachesis_group4	4504580	T	G	0	0	1
Actinidia39175	Lachesis_group18	11905642	A	G	0	1	0
Actinidia39175	Lachesis_group18	11905896	C	A	0	1	0
Actinidia39175	Lachesis_group18	11906357	T	C	0	1	0
Actinidia39175	Lachesis_group18	11910085	A	T	0	1	0
Actinidia39175	Lachesis_group18	11910104	G	A	0	1	0
Actinidia39175	Lachesis_group18	11910591	G	A	0	1	0
Actinidia39175	Lachesis_group18	11910965	G	A	0	1	0
Actinidia39175	Lachesis_group18	11910991	T	G	0	1	0
Actinidia39175	Lachesis_group18	11911034	A	T	0	1	0
Actinidia39175	Lachesis_group18	11911035	G	A	0	1	0
Actinidia39175	Lachesis_group18	11911049	T	G	0	1	0
Actinidia39175	Lachesis_group18	11911068	T	G	0	1	0
Actinidia39175	Lachesis_group18	11911090	C	T	0	1	0
Actinidia39175	Lachesis_group18	11911092	C	T	0	1	0
Actinidia39175	Lachesis_group18	11911365	A	T	0	1	0
Actinidia39175	Lachesis_group18	11911537	G	C	0	1	0
Actinidia39175	Lachesis_group18	11912355	A	G	0	1	0
Actinidia39175	Lachesis_group18	11912363	G	A	0	1	0
Actinidia39175	Lachesis_group18	11912366	T	C	0	1	0
Actinidia39175	Lachesis_group18	11912498	C	T	0	1	0
Actinidia39175	Lachesis_group18	11913108	A	T	0	1	0
Actinidia39175	Lachesis_group18	11913183	T	C	0	1	0
Actinidia39175	Lachesis_group18	11905785	A	G	1	0	0
Actinidia39175	Lachesis_group18	11905786	C	T	1	0	0
Actinidia39175	Lachesis_group18	11905788	A	C	1	0	0
Actinidia39175	Lachesis_group18	11905789	C	T	1	0	0
Actinidia39175	Lachesis_group18	11905795	C	G	1	0	0
Actinidia39175	Lachesis_group18	11905827	A	G	1	0	0
Actinidia39175	Lachesis_group18	11905836	T	G	1	0	0
Actinidia39175	Lachesis_group18	11905843	A	C	1	0	0
Actinidia39175	Lachesis_group18	11905852	C	T	1	0	0
Actinidia39175	Lachesis_group18	11906148	C	G	1	0	0
Actinidia39175	Lachesis_group18	11906298	T	A	1	0	0
Actinidia39175	Lachesis_group18	11910052	A	G	1	0	0
Actinidia39175	Lachesis_group18	11910061	A	G	1	0	0
Actinidia39175	Lachesis_group18	11910076	G	T	1	0	0
Actinidia39175	Lachesis_group18	11910537	T	C	1	0	0
Actinidia39175	Lachesis_group18	11910590	C	T	1	0	0
Actinidia39175	Lachesis_group18	11910694	A	T	1	0	0
Actinidia39175	Lachesis_group18	11910799	C	A	1	0	0
Actinidia39175	Lachesis_group18	11910931	A	T	1	0	0
Actinidia39175	Lachesis_group18	11911666	T	A	1	0	0
Actinidia39175	Lachesis_group18	11912713	T	C	1	0	0
Actinidia39175	Lachesis_group18	11912791	T	C	1	0	0
Actinidia39175	Lachesis_group18	11912957	T	A	1	0	0
Actinidia39175	Lachesis_group18	11912983	G	T	1	0	0
Actinidia39175	Lachesis_group18	11912986	A	G	1	0	0
Actinidia39175	Lachesis_group18	11913008	A	G	1	0	0
Actinidia39175	Lachesis_group18	11913055	G	A	1	0	0
Actinidia39175	Lachesis_group18	11913059	A	G	1	0	0
Actinidia39175	Lachesis_group18	11913096	A	T	1	0	0
Actinidia39175	Lachesis_group18	11913126	T	C	1	0	0
Actinidia39175	Lachesis_group18	11913173	G	A	1	0	0
Actinidia39175	Lachesis_group18	11913386	G	A	1	0	0
Actinidia39175	Lachesis_group18	11906118	A	G	0	0	1
Actinidia39175	Lachesis_group18	11906166	T	G	0	0	1
Actinidia39175	Lachesis_group18	11906325	A	G	0	0	1
Actinidia39175	Lachesis_group18	11910732	T	G	0	0	1
Actinidia39175	Lachesis_group18	11910871	G	A	0	0	1
Actinidia39175	Lachesis_group18	11910876	A	G	0	0	1
Actinidia39175	Lachesis_group18	11910933	T	G	0	0	1
Actinidia39175	Lachesis_group18	11913204	G	A	0	0	1
Actinidia40102	Lachesis_group22	14100898	G	A	0	1	0
Actinidia40102	Lachesis_group22	14100918	A	T	0	1	0
Actinidia40102	Lachesis_group22	14101192	C	G	0	1	0
Actinidia40102	Lachesis_group22	14103544	A	T	0	1	0
Actinidia40102	Lachesis_group22	14103547	T	C	0	1	0
Actinidia40102	Lachesis_group22	14099732	G	T	1	0	0
Actinidia40102	Lachesis_group22	14099769	T	A	1	0	0
Actinidia40102	Lachesis_group22	14100015	G	T	1	0	0
Actinidia40102	Lachesis_group22	14100048	G	A	1	0	0
Actinidia40102	Lachesis_group22	14100079	G	T	1	0	0
Actinidia40102	Lachesis_group22	14100093	C	T	1	0	0
Actinidia40102	Lachesis_group22	14100097	G	A	1	0	0
Actinidia40102	Lachesis_group22	14100100	A	C	1	0	0
Actinidia40102	Lachesis_group22	14100106	G	T	1	0	0
Actinidia40102	Lachesis_group22	14100173	G	A	1	0	0
Actinidia40102	Lachesis_group22	14100202	T	C	1	0	0
Actinidia40102	Lachesis_group22	14100212	C	T	1	0	0
Actinidia40102	Lachesis_group22	14100248	T	C	1	0	0
Actinidia40102	Lachesis_group22	14100277	A	G	1	0	0
Actinidia40102	Lachesis_group22	14100292	T	A	1	0	0
Actinidia40102	Lachesis_group22	14100372	G	A	1	0	0
Actinidia40102	Lachesis_group22	14100377	A	G	1	0	0
Actinidia40102	Lachesis_group22	14100406	C	G	1	0	0
Actinidia40102	Lachesis_group22	14100432	C	T	1	0	0
Actinidia40102	Lachesis_group22	14100489	G	C	1	0	0
Actinidia40102	Lachesis_group22	14100532	A	T	1	0	0
Actinidia40102	Lachesis_group22	14100603	G	A	1	0	0
Actinidia40102	Lachesis_group22	14100609	C	T	1	0	0
Actinidia40102	Lachesis_group22	14100636	T	C	1	0	0
Actinidia40102	Lachesis_group22	14100643	G	A	1	0	0
Actinidia40102	Lachesis_group22	14100707	T	C	1	0	0
Actinidia40102	Lachesis_group22	14100727	A	G	1	0	0
Actinidia40102	Lachesis_group22	14100765	A	G	1	0	0
Actinidia40102	Lachesis_group22	14100862	A	T	1	0	0
Actinidia40102	Lachesis_group22	14100961	A	G	1	0	0
Actinidia40102	Lachesis_group22	14100979	C	T	1	0	0
Actinidia40102	Lachesis_group22	14101005	C	T	1	0	0
Actinidia40102	Lachesis_group22	14101331	G	A	1	0	0
Actinidia40102	Lachesis_group22	14102078	A	G	1	0	0
Actinidia40102	Lachesis_group22	14102136	G	A	1	0	0
Actinidia40102	Lachesis_group22	14102260	C	A	1	0	0
Actinidia40102	Lachesis_group22	14102263	A	C	1	0	0
Actinidia40102	Lachesis_group22	14102283	A	G	1	0	0
Actinidia40102	Lachesis_group22	14102356	C	T	1	0	0
Actinidia40102	Lachesis_group22	14102988	C	T	1	0	0
Actinidia40102	Lachesis_group22	14103014	T	C	1	0	0
Actinidia40102	Lachesis_group22	14103460	C	T	1	0	0
Actinidia40102	Lachesis_group22	14103481	A	G,C	1	0	0
Actinidia40102	Lachesis_group22	14103742	G	A	1	0	0
Actinidia40102	Lachesis_group22	14103781	G	A	1	0	0
Actinidia40102	Lachesis_group22	14101027	T	C	0	0	1
Actinidia40102	Lachesis_group22	14101036	G	T	0	0	1
Actinidia40102	Lachesis_group22	14101195	A	G	0	0	1
